# Supplementary material for: Environmental DNA (eDNA) dataset of foraminiferal diversity and distribution from the mining-impacted estuaries of Goa, west coast of India
Source: Data Brief. 2024 May 20;54:110541. doi: 10.1016/j.dib.2024.110541 (PMC11168293; doi:10.1016/j.dib.2024.110541)
Supplement: Supplementary file 1 [file mmc1.xlsx]

## Sheet: Sheet1
ARTICLE INFORMATION
Article title
Environmental DNA (eDNA) dataset of foraminiferal diversity and distribution from the mining-impacted estuaries of Goa, west coast of India.
Authors
Tushar Kaushika,b*, Vaishnavi Dixita
Affiliations
aBiodiversity and Palaeobiology Group, Agharkar Research Institute, Pune-411004, Maharashtra, India
bSavitribai Phule Pune University, Pune-411007, Maharashtra, India
Corresponding author’s email address and Twitter handle
*tkaushik@aripune.org (T. Kaushik)
Twitter handle: @itusharkaushik

## Sheet: Supplementary Table 1
Supplementary Table 1: OTU based taxanomic table
Feature ID	Sequence	Taxon							Confidence	Sequence Length	OTU Count GOA1	OTU Count GOA2	OTU Count GOB1	OTU Count GOB2
0382e9d4feb0d61a8ad349fd308bc985	CGGTCACGTTCGTTGCCGGCCTTGTCCATCTTCGTAAGCGTGGCGTCCTGGTCGCAGTCCTGCTATACCTGCTCGTGCCCCTCTTGTTTACGCTGTTGCTCAACTGGCAGAACGCCAAGGCGTTCAACGCCCGCTATATCCTAACCTCCTTGCCAGCGTTCTTGTGGTGCCCTT	Eukaryota;TSAR							1	174	3	0	0	0
90e49503d4f45b13f8ac02458ee4403c	TGGTCGTAATTGAGCTGTAGGAGCGATATGCAATCGCGGAAAAAGCTTGTAGGGCATTGTCGGACAATACGCAATTATGGTTTATTAGGCCTTGAAGGCAACGAACGTGACCGAGATCGGAAG	Eukaryota;TSAR							1	123	0	2	0	0
98ce55702600ef2c9c997eb5fe1df9f4	AATTAAGCAGACAAATCACTCCACGAACTAAGAACGGCCATGCACCACCTATCACACAATCATGAAAGGACCTTCATGTTTGCAGCAACTTAAATGCTGACCTAGCCGAAACTAAGCCAACACCCAAGTTGGTAGATTG	Eukaryota;TSAR							1	139	0	1	0	0
0199ac6d70080bba9ccb56a519243213	CGGTCTACTATGTCGACCCGGAGAACCGTGACTGGACCGCAGGGCCGGGGTCTCATGTCGACGATGTCATCCGGTTGGCCGGCGGTCGAAACCTGGTAGAAGAAGGCGGAGCCTGGCCACACTATTCGGTGGAGCAGCTCCCGCATTCGAGTT	Eukaryota;TSAR;Rhizaria;Foraminifera							0.994028	153	0	0	0	2
03c001313c5453840c5b0f57d4fc038b	CGGTCACGTTCGTTGCTACCCTGGGCGAAGGGGGTTCGGCCGAATTCGCCGGCCCAGATGACGAGCGTGGATTCGAATAGTCCTCGCTGTTTCAGATCGGTGAGCAAGGCCGCAATCGGTTTGTCCACCGTGAGCGCGTTCTTGTGGTGCCCTT	Eukaryota;TSAR;Rhizaria;Foraminifera							0.996931	154	9	0	0	0
06355d58d2d460a66e0478f61b02ea73	CGGTCACGTTCGTTGCGTTCCCGGACATCAGGGAGAGCTTCGGTGATTCGTCGGCATCGACGCTGTCGTGGGTGCTCAACGGGTACACGATCGTGTTCGCCGCCTTGCTGGTTCCCGCGGGGAAGCTGGCGGACCGTGTCGGTCACCGGCTCGCGTTCTTGTGGTGCCCTT	Eukaryota;TSAR;Rhizaria;Foraminifera							0.994771	171	18	0	0	0
0703dbbec7c57e4dc3909f63fa6fd3fc	CGGTCACGTTCGTTGCGTTAACGGTCACACCGGCGATGAGTTTTATTCTCTTGCGCCATACGCCACTCGAGCGCCGCGAATCCCCATTGATACGATGGCTACAACGGGGTTATAACAAAGTCCTTTCGCGCATTGTCCGCAAACCGGACCGGGCATACCTCATCGTCCTCATTATCG	Eukaryota;TSAR;Rhizaria;Foraminifera							0.999493	177	0	6	0	0
07742bc06ea52220165c74d96b94c12a	CGGTCACGTTCGTTGCGGATGGTTTGCGCGTCGCGATTCTTCCAGACGCCACTGACATTGACTTCATCCCGCACGGTCATGTGCGTGTTATTGAACGGATGAGTCGGCAGGTAGTTGACGGGCAGCGACGGTTGTTTCGGATTCGCGGGCGGCAAGGCGTTCTTGTGG	Eukaryota;TSAR;Rhizaria;Foraminifera							0.971221	168	2	0	0	0
07a6d469c51fb1b04d5f80da2ad65d27	CGAGGAAGGGATCATCCCCCGGGCGATCCGGGCACTGAAGAAGGAGGTGCCCGATCTGGCCGTCTGGGGCGACGTCTGCATGTGCGAGTACACCGACCACGGGCGACAGACGGCTCGACGCCCCCGGCCTCACGGGTCGGGGG	Eukaryota;TSAR;Rhizaria;Foraminifera							0.996206	143	0	2	0	0
0975d57eaec4da0caa034db673de6659	CGGTCACGTTCGTTGCGGGCTATACCGGATTGGACGGCGCAACGATGGGCGCAATAGCGCTAGGCGTCACCGCCATGGGATGGTCTGTGTTGTTTCTTGCGCTATACAGTTTTGCCCAGTGGGATCGTTCCGGCAGCGTCCGCTGGCTTGCCCCTAACTCGGTCAAACCCATGGCTGTGGGCGTTCTTGTGGTGCCCTT	Eukaryota;TSAR;Rhizaria;Foraminifera							0.997985	199	7	0	0	0
09b456cb82b9beac9130766261ff38d3	CGTTGACCACGTTGTAAGCGACGATGATATCCGGCCCGCCGATCTTCTCCAGTTGATAATAGAGCGTCAAACGCTTCTTCACGGCGATCGGCGCGGTCAGAAACGTCCAACTCAAAACGGCCAGAAAGTTCCCCACCAACAACCCGACCAGCAAGTCGAAGGCACTGACTCCATGG	Eukaryota;TSAR;Rhizaria;Foraminifera							0.991173	176	4	0	0	0
09d0636ab894fbb7602ed7ee4d697db2	GTGGAGCGTGTGGCTTAATTTGACTCAACGCGGGAAACCTTACCGGGTCCGGACATACTGAGGATTGACAGGCGTTTCACATTCTCCACGGAGGCGGGCTTCGCGGCTTGACTTCCGTTTTGGAGTTTGTGATCAAATA	Eukaryota;TSAR;Rhizaria;Foraminifera							1	139	0	15	0	0
09e43a40f58857097e80833d94699f16	CCTGGCCGCGGCCTTCATGTCGAACTCCAGGATCTGCAGCCCCAGGCCGGGCTGGGCGCCGCATCGTCGGCGAGCGGCTGGCCGCCGACGCCTTCGAGGAGATCCGCCGGAAGGCCGCCTTCGATGTCAAAGAGATCCACGAGCTGGAGAAGACCACCCA	Eukaryota;TSAR;Rhizaria;Foraminifera							0.99113	160	2	0	0	0
0a48b42ddf6fa3ddae1d3143f2542277	AGTGAGTTGTACCGTTCGATTGTTGCGCGTCTTTTTTTAATTAAATTGATTGCGCGCAGTCGTTACGCGGATACGTTGATTCTCACAGAAGGCAACGAACGTGACCGAGATCGGAAGAGCACACGTCTGAACTC	Eukaryota;TSAR;Rhizaria;Foraminifera							0.99565	134	0	0	1	0
0a761f315a7dcefbc331f694970b3b66	CGGTCACGTTCGTTGCCTTCAGGATGAGTGTATCACGACACCGCAGCGGGGCCACTACCATACGAGTCTACGCGTATACTAGGTCTCTATTATTGATACGCAATGGATGGTATTCATTTAGCGTACCGCGTGGGGTTCCCCACTTGC	Eukaryota;TSAR;Rhizaria;Foraminifera							0.991501	147	0	0	0	18
0b45d84fb3fce6c68838cdb6b3848c4b	CAAAGACGCCGAGCGACGGGCCGAGGGCAAGACGTCGAACCACATCAAGGAACGCGGCAAGGATTACAATCACTGCAAACATCTTTCTACCTTTATTATCAAAATATTATAATTGTCCAAAAGAGACGGTGCCTAAATTTAGCAT	Eukaryota;TSAR;Rhizaria;Foraminifera							0.991949	145	0	2	0	0
0c30b51345521478042f1d88ad0b35a2	GAAGACGGCGGTCGAGATCGTGCATCCCACGTCCGGCAAGGCCGTGCGCACCCACCTGGACCCAGATATCGGGCAGGTTGATGGTGACCGCGATCTGGTCCTGTTCGAAGTCCACGACGCAGGCCGGGGATGGCTGCGGAGTGAAGATCG	Eukaryota;TSAR;Rhizaria;Foraminifera							0.997099	150	0	0	0	2
0c3405e7b2a2b02ea4dc8a25bb0ff8d4	CCTCCCCCGTCAAGGGGGAGGGAAATGAGCTACAGCTTGCTGGAGCCAACCAAACGTTCCCCTCCCCTGGCGGGAGGGGTTAGGGGAGGAAGAAAAATGGAAATTCCTATACGTTCAAGTTAAAGACCGGCAAGCT	Eukaryota;TSAR;Rhizaria;Foraminifera							0.997101	136	0	2	0	0
0c463c3265de23ace17e37b41455a26b	CGGTCACGTTCGTTGCCGCTCGTTGCGTTGATTGCCGCGCTGTTCGGCTTTGGCTGCCAGTTCGTGTTCACCCGCGTTCTTGTGGTGCCCTTAGATCGGAAGAGCACACGTCTGAACTCCAGT	Eukaryota;TSAR;Rhizaria;Foraminifera							0.996548	123	6	0	0	0
0c8820e7b4aad77469d90252a9235743	CCCTACACGACGCTCTTCCGATCTAAGGGCACCACAAGAACGCGTGGAGCGTGTGGCTTAATTTGACTCAACGCGTTCTTGTGGTGCCCTTAGATCGGAAGAGCACACGTCTGAACTCCAGTCACACAGGTATATCTAGTATGCCGTCTTCTGCTTGAAAAAAGGG	Eukaryota;TSAR;Rhizaria;Foraminifera							0.999997	166	0	0	72	0
0c8a02b784c8b426c35478d4dc60d8c3	GGCTGCTATCCGCGTGCACGACGCCGGCGGTACGCGATGAGCCTGCTGCAATCGCCGAAGAGAGCGGCGCTCACGGGAGCCATGTAGCCGAGTATCTTCTGCCCCAACGCCTTGTCCCCACAACCCATCTGATCCTTACCGACCACGAATACGGTACGCATATCTGT	Eukaryota;TSAR;Rhizaria;Foraminifera							0.988879	167	0	2	0	0
0cf48ce675aaea3af7fb95562c0981a2	TGCATTGGCGATCTGCGTGCGGATACTTGGGGGCTAGTTTTCCACGCCGAAAGTCGTTGGCGTCCGGCAATCGTCCGTCCTGCAACCGGGAACATTGGAGGTTGAAGCGTCGGGGAGCCTGGC	Eukaryota;TSAR;Rhizaria;Foraminifera							0.99479	123	0	2	0	0
11390cdedef6402932f8aeb1f7516bb5	CTCGGCCAAGACGGCTACGATCGCCATCACGCAGACGGCTCGGTCGCTCAACCAGTCGAGCCTCACGCAGACGCTCACCGCTGCGGGGGGCGGCGAAGAGATTTGTATCGCGGGGCCGTTCCCGCACGACATATTCACCCAGTCCGACGGGACTGTCCACGTTGACATCGCTGAC	Eukaryota;TSAR;Rhizaria;Foraminifera							0.99932	175	0	2	0	0
12a68b068d58a6e54f16371d121da781	TTGTAAATATGCTAGTCCTTTCATGATTGTGTGATAGGTGGTGCATGGCCGTTCTTAGTTCGTGGAGTGATCTGTCTGCTTAATTGCGTTTCAGATTATAGGGAAGTTATGAGCAGGTCAGTGTGTCTCGGTAAAACGACGACAGCTCTGGCTGAGCTCGCTTCCTTGAAA	Eukaryota;TSAR;Rhizaria;Foraminifera							1	171	0	0	0	9
12eeded7d15f1b1e2197a8064001b109	CGCCAACGTGCTGTTCAAGAACGCGCTGGACTTCTCTTTCGCGACGCTCGGCTACTTCGCGCTCGGGTACGCGATCATGTGGGGAGGAAGCGGGCTCTTGTTCGGGACGGAAGGATGGTTCCTGAGCGGGGTCGAGTCACCCGTCGAGACCCTGCCGCTCGAGGTCTTCTGGCTCTTCCAGGCGGTCTTCGCCGGTGCCGCA	Eukaryota;TSAR;Rhizaria;Foraminifera							0.997933	202	2	0	0	0
138c48c163fd98bd5289a3187d0377e3	TATTCCAATATTCAGCAGTCAATTGTGGATGTGGATATCGCATTTGTCGATCAGACGACGTATGCGGAATTCATCATGTCGCTGCCCAATCCGTCGTGTTCCTATACCTATACGATTGAACCATTGGGTGGACCGGCGATTTTCGATTTGCGTTTCCTTTTGGTAAAACTGAATTAA	Eukaryota;TSAR;Rhizaria;Foraminifera							0.998098	177	2	0	0	0
143f1999ef445752d99bd5a33887c4b7	CTTGGAAGTCGACCGACCGATCGCCGGTCTGCTGCAGGATCTGAAGCGACGGGGGTTGCTGGACGACACCCTGGTGATGTGGGGCGGCGAGTTTGGTCGCACACCGACCGTGCAGGGCAGCAA	Eukaryota;TSAR;Rhizaria;Foraminifera							0.990322	123	4	0	0	0
144ca0a039a43e4e0f08751151aa0c3d	CTAAGGGCACCACAAGAACGCGTGGAGCATGTGGCTTAATTTGACTCAACGCGGGAAAACTTACCGGGTCCGGACACATTAGGCCTTGAAGGCAACGAACGTGACCGAGATCGGAAGAGCACACGTCTGAACTCCAGTCACAGG	Eukaryota;TSAR;Rhizaria;Foraminifera							1	144	0	9	0	0
14666487d21f2f1419fe321ca66485f1	CCAAAACGGAAGTCAAGCCGCGAAGCCCGCCTCCGTGGAGAATGTGAAACGCCTGTCAATCCTCAGTATGTCCGGACCCGGTAAGGTTTCCCGCGTTGAGTCAAATTAAGCCACACGCTCCACGCGTTCTTGTGGTGCCCTT	Eukaryota;TSAR;Rhizaria;Foraminifera							0.994524	142	0	0	254	0
1476e242cee708d662fa85bc0041279c	GTGGAGCATGTGGCTTAATTTGACTCAACGCGGGAAATCTTACCGGGTCCGGACACACTGAGGATTGACAGGCGATTGTGGTTTCTCCCTCGTTGGAGTGATCTGTCTGCTTAATTGCGTTTCAGATTAAAGGGAAGTTGTGAGCAGGTCATTGTGTCTGGGTAAAACTAGACAACTTTGGCTGAGCTCTCTTCCTTGAAA	Eukaryota;TSAR;Rhizaria;Foraminifera							1	201	0	2	0	0
150de885586d99a22b120e447ec3b01b	GTGGAGCATGTGGCTTAATTTGACTCAACGCGGGAAATCTTACCGGGTCCGGACATACTGAGGATTGACAGGCAATTGATAAAGTTTCTTTATCATTAAATATGCTAGTCCTTTCATGATTGTGTGATAGGTGGTGCATGGCCGTTCTTAGTTCGTGGAGTGATCTGTCTGCTTAATTGCGTTTCAGAT	Eukaryota;TSAR;Rhizaria;Foraminifera							1	189	1	0	0	0
16a09e3b796a8f070df2cd4576eb4ddd	AAAATGATTCGTGCCGGAGCAAACCACACCATCGTTCCCTACACTATCAGCGGTAAACGCATGGTTACCATGTTAATGCGTCCCAATGTGGCAGATTTTCTTGATGAAGTTGCGCTCGTCGAATACCTTTTTAATGATCTAGAT	Eukaryota;TSAR;Rhizaria;Foraminifera							0.998691	144	2	0	0	0
16ffa018f50df69dda6f82efe84ec57d	CATGACGATCGGGCAGGGCGATATCGCCGTCACCGGACGGGTGGCGACGCCCGACGGCAAGGCGCCCGGATCATGCAGTCTCGGCCTGTACACCGGGTTCCATGCGAAGCCCGTGAATGTAAGGTCGTACTTCGAGTCGAACGCGTTCACCTCCGGTGAGCCTTCGTATGCCGCTACGGACAGTGCGATCTGGTCG	Eukaryota;TSAR;Rhizaria;Foraminifera							0.99759	196	0	2	0	0
1729692bd5db83e1ea6670421e4e2816	CGGTCACGTTCGTTGCCTTCAGGATGAGTGTATCACGACACCGCAGCGGGGCCACTCACAGTTAAGCAAGTGGGGAACCCCACGCGGTACGCTAAATGAATACCATCCATTGCGAAACGCAAT	Eukaryota;TSAR;Rhizaria;Foraminifera							0.975419	123	0	0	0	30
176a217d6e70c8246bb56a598b37c892	AGTGGTGATCGGTTCACCCTGCCAGGTGATCGACCCGCGTTCGGGACGCACAATCCCAAAGACGGTGCGCATCGCCGTGGTCTTGCCGGCGCCGTTGGGTCCGAGGAAGCCGAGCATCTGACCGGACTCGACCGTGAAGGTGCAGCCGTCTCGAAATCCTCGTG	Eukaryota;TSAR;Rhizaria;Foraminifera							0.992187	164	0	0	0	2
178c9910b5601b21b643fc412e51792e	GTGGAGCATGTGGCTTAATTTGACTCAACGCGGGAAAACTTACCGGGTCCGGACACATTGAGGATTGACAGGTGCATGGCCGTTCTTAGTTCGTGGAGTGATCTGTCTGCTTAATTGCGTTTCAGATTAAGAGGAAGTATAAGCAGGTCTCTGTGTTTCGGTAAAACGAGACAACTCTGACTGAGCTTTCTTCCTTGAAA	Eukaryota;TSAR;Rhizaria;Foraminifera							1	200	0	12	0	0
186e9157828263b96e68b41bd326d062	CCACCTATCACACAATCATGAAAGGACTAGCATATTTATAGTGGAAAGTCCAACGAGGGACAAACCACAAACACCTGTCAATCCTCAGTGTGTCCGGACCCGGTAAGATTTCCCGCGTTGAGTCAAATTAAGCCACATGCTCCACGCGTTCTTGTGGTGCCCTT	Eukaryota;TSAR;Rhizaria;Foraminifera							0.998516	164	9	0	0	0
18d3a20c03775730bce420ea25559166	AACTAAGAACGGCCATGCACCACCTATCACAAAATCATGAAAGGACTAGCATATTTGCGTTTTTTTTTCATATCACCTGGTTAATGATATAAAATAAATTTTTGCCTGTCAATCCTCAGTGTGTCCGGACCCGGTAAGATTTCCCGCGTTGAGTCAAATTAAGCCACATGCTCCACGCGTTCTTGTGGTGCCCTT	Eukaryota;TSAR;Rhizaria;Foraminifera							0.999185	195	0	0	3	0
194ca87e7211d73b4a7482529160d097	ATCGCGGCGTGGTAATCGGTGCTTCCATCGTGTCCGCAGCGACTGCCACCGAGGTGGGCGCGACAGGGGTACGCCGGCAGCCGTGCTCCGGGGCGCAGAGGTTGCTGCAGCCGTCGTTGACCGTGACGTTGCCGTCGTCGCAGGTCTCCACGCCGGTCTGGATGAACCCGTCGCCGCAGGCCGCGGCCACGCAGCTGTTGAG	Eukaryota;TSAR;Rhizaria;Foraminifera							0.99429	202	0	0	0	3
19c3e8998ba6bf531c6d8a98b6e03ace	TTTGATAACAATATTTCATATAAACGCATGGTTTATAGTCATATTGTTTTTGCACCTGTCAATCCTCAGTGTGTCCGGACCCGGTAAGATTTCCCGCGTTGAGTCAAATTAAGCCACATGCTCCACGCGTTCTTGTGGTGCCCTT	Eukaryota;TSAR;Rhizaria;Foraminifera							0.999722	145	0	2	0	0
1aa51f175c631213809aca333fbfec6c	CGGTCACGTTCGTTGCTTTCGTAGGACACCCTCAGACCGAGACCCTCAAAGGCGACTCAATGAAGAGAAGCCCAAGGGACCGGCCTTGAAAGGAATGTCCAAATAATCTGAAGCGCAATTAAGCAGACAGATCACTCCACGAACGTGACCG	Eukaryota;TSAR;Rhizaria;Foraminifera							0.972324	151	3	0	0	0
1b4c132791662d383d626c833cef84ee	TTAAATTGGTCAAAAAAAAGCTGTATTGTCAACGATTGTTGTACTCTGTATGACTTGATCGTAGACGCTTGCAGTGTCTTTGACCTTGAAGGCAACGAACGTGACCGAGATCGGAAGAGCACACGTCTGAACTCCAGTCA	Eukaryota;TSAR;Rhizaria;Foraminifera							0.995027	140	0	3	0	0
1b5970aec69d9e0a542216fe53e09703	GACACACTGAGGATTGACAGGTGATAATGTAAATATGCTAGTCCTTTCATGATTGTGTGATAGGTGGTGCATGGCCGTTCTTAGTTCGTGGAGTGATCTGTCTGCTTAATTGCGTTTCAGATAATTGGAAGACAAGAGCAGGTCATTGTGTCCGGGTAAAACTGTGACAACTTTGGCTGAGCTCTCTTCCATGAAA	Eukaryota;TSAR;Rhizaria;Foraminifera							1	196	0	0	0	2
1bd263b2de579934c2ea4e78175beb2c	TCTACAAGTAGGTCCCCCTTGTTGAGGCCGAAGTCTTCGGCTTTATCCTCTTTGAAATATCGAGTTGCAACATCGCTGAAATCAAGTGCGCCACTTTGGGTGAAGTTAGTGGATCGTAGTACCGAAACGGGCTGCTCTCCTTCGTCAGCCCCCCAGTCGCCAGAGAACTGTTTTTCCA	Eukaryota;TSAR;Rhizaria;Foraminifera							0.992393	178	4	0	0	0
1c46d3184be5b17720d490b766ff9791	GTGGAGCATGTGGCTTAATTTGACTCAACGCGGGGAAACTTACCGGGTCCGGACACACTGAGGATTGACAGGCGCCTAAATTGTGCGAGTCCTTTCATGATTGTGTGATAGGTGGTGCATGGCCGTTCTTAGTTCGTGGAGTGATCTGTCTGCTTAATTGCGTTTCACTTATTTTTGGCCGACCAATTGTGTTTATTTGTTC	Eukaryota;TSAR;Rhizaria;Foraminifera							1	202	0	0	0	2
1c6855808c0509a73f1011202b62df16	CGCGTAATGTCACCATATTGCCTCCTGGTTGTCCCTTGATTCAGCCCCAAAAAACTGTAAAATACTGGTTTAGGAATAAGCATCCAGCACTGCCGCAGCAAGGTTAATGTTGAAGGGACTTAACAGCGGCAGCTGTGATGATGAATGATACTGTTTGAATGACGCTTCCTTAAAAACCCATAACACCACCAGCAAGGTTTT	Eukaryota;TSAR;Rhizaria;Foraminifera							0.99734	201	3	0	0	0
1dc39db8e91cae5974e0d8895362c4f2	GACACACTGAGGATTGACAGGTGATAATGTAAATATGCTAGTCCTTTCATGATTGTGTGATAGGTGGTGCATGGCCGTTCTTAGTTCGTGGAGTGATCTGTCTGCTTAATTGCGTTTCAGATAATAGGATGTAAAAAGACATAGGTCGGGTTGTTATAAACAACTGTCAGACTGAGTCTGTCATCCTTGAAA	Eukaryota;TSAR;Rhizaria;Foraminifera							1	192	0	0	0	39
1dd27d05792ea26882c2804bc0c4ef3f	CTATCACATAATCATGAAAGGACTAGCATATTTAACAATTCATTTTATAAAAAGAATGAATATATTGCCTGTCAATCCTCAGTGTGTCCGGACCCGGTAAGATTTCCCGCGTTGAGTCAAATTAAGCCACATGCTCCACGCGTTCTTGTGGTGCCCTT	Eukaryota;TSAR;Rhizaria;Foraminifera							0.998326	158	0	12	0	0
1ddfeb748c5eac4c7d85a0aeaf26ad58	CGGTCACGTTCGTTGCTTTCGCAGGGCACCAAGCACATCCACCGCGACGCCATTGCTGGCGCGCTGCTTCGTGCGAAATGGATACCCTTTATATCTGAATCGCAATTAAGCAGACAGATCACTCCACGAACGTGACCG	Eukaryota;TSAR;Rhizaria;Foraminifera							0.996203	138	0	3	0	0
1ef974e9012cb35c63bf07e0961530d7	CCTGCGCCCCGGGCGGTAGATGCAAAGGACCGATAGGAAAACCACCACTGATCTCAGCAGCCCCATTCTGGAGGATGATTTACAGCTTTGGCAGCACCAGTATAATCTTCTGGCACAAACCCTCGGTGCTCCGGAACAGCGTCCAGTCTTCGCGTATAAACACGGTGGTTTCTCC	Eukaryota;TSAR;Rhizaria;Foraminifera							0.993125	175	0	0	0	2
1f011b48e328fea910991a20a26ac7fa	CGGTCACGTTCGTTGCTTTCAAGGATGACAGACTCAGTCTGACAGTTGTTTATAACAACCCGACCTATGTCTTTTTACATCCTATTATCTGAAACGCAATGGATGGTATTCATTTAGCGTACCGCGTGGGGTTCCCCACTCGCTTAACTGTGAGTGGCCCCGCTGCGGTGTCGTGATACACTCATCCTGAAG	Eukaryota;TSAR;Rhizaria;Foraminifera							0.99595	192	0	0	0	6
1f8649ecd692d0a9d9557396c678a054	GTGGAGCATGTGGCTTAATTTGACTCAACGCGGGAAATCTTACCGGGTCCGGACATACTGAGGATTGACAGGCGCTTGTAGTTTCTACCTCGGTAGATTCTGCAGTAAATATGCTAGTCCTTTCATGATTGTGTGATAGGTGGTGCATGGCCGTTCTTAGTTCGTGGAGTGATCTGTCTGCTTAATTGCGTTTCAGAT	Eukaryota;TSAR;Rhizaria;Foraminifera							1	198	5	0	0	0
1fd6e01969c50784d1f42314107b1de8	CCGCTCCCACGTAAGTCTCCGGAATCGTTTAGGTTCTGGGGGGCTCTTGGGTCGAGCTCAAGTCGCTCGACGAAGCCGCTCCGACACACGGGGGCGCTGCGTACCACTCATTCGTGGACCGGGATGCCAAGCCGTTCGAGGTGGCGGCTGCGGTTTGGCTTTGCCAGACAAGCCAGATGAAA	Eukaryota;TSAR;Rhizaria;Foraminifera							0.998317	182	0	2	0	0
21724321f923bcbd4a9cb550b36742ec	GCTCACGGTGGACAAACCGATTGCGGCCTTGCTCACCGATCTGAAACAGCGAGGACTATTCGAATCCACGCTCGTCATCTGGGCCGGCGAATTCGGCCGAACCCCCTTCGCCCAGGGTAGCAA	Eukaryota;TSAR;Rhizaria;Foraminifera							0.989533	123	9	42	0	0
22bf82cc89be10c758a12141bc4b8c41	AAAGCCGAACTTGAACGTCGCTCGGTCTCATTCGCCACGAAGGGGCGGGCCGTGGCCAGCAGTCGCGGTGATGCCGGCGTCGGGTCCGGCGATGACAAAAGCGGCGTCGAGCCTGCCATCGGCCATGGCCGCCGCCACGTCGTCCAGGTCCTGCTCTACG	Eukaryota;TSAR;Rhizaria;Foraminifera							0.993583	160	0	0	0	2
233f485c5ba67378948ef3cebb81b832	CGTGCCCGCCTCCGGCGGACTATGCTGGTCGGCCCCGGGCCCGCAGAGGAACCCGAAGATCAGGAGCAGCGTCACGCGCGGCATGGGGGTGCGTCGACCGATCAGGTCCGTCAGCAGCCCCAGCAGGAACAGCGCTCCGAGCGTGATGAAGATCTCGGCCAGGTTGTCCATCGCCTCGC	Eukaryota;TSAR;Rhizaria;Foraminifera							0.981342	179	0	2	0	0
239d26bd1295639444f91926370e52fe	CGGAAGTCAAGCCGCGAAGCCCGCCTCCGTGGAGAATGTGAAACGCCTGTCAATCCTCAGTATGTCCGGACCCGGTAAGGTTTCCCGCGTTGAGTCAAATTAAGCCACACGCTCCACGCGTTCTTGTGGTGCCCTT	Eukaryota;TSAR;Rhizaria;Foraminifera							0.996011	136	0	0	0	148
23adc6df2723c9f97f306b150a8bfded	GTGGAGCATGTGGCTTAATTTGACTCAACGCGGGAAAACTTACCGGGTCCGGACACATTGAGGATTGACAGGTGCATGGCCGTTCTTAGTTCGTGGAGTGATCTGTCTGCTTAATTGCGTTTCACTTATTAAGGTCATTAAAAACTGCATTGTCTTGCTGTGTCGGCTGGCCTTCATTGGTCGGTGCCTGATG	Eukaryota;TSAR;Rhizaria;Foraminifera							1	193	0	1	0	0
2457ebdabcb21360ee2528e67518e1b7	AAGGGCAGACGCTCCATAATGGATCTCCACGGCACCTGACAGACGAATCCCATGACGGGTCACATCATCAGGATCAACACTCATCCCTCCGCTCAATAAGAGCAGATCACAATGCTTGCTTAAGTGAGATCTTATCACCCTGCTTATCTCTTTCGGATCATCAGGTACGAAATCAACGGCAACTACATCTGAGCCTAAA	Eukaryota;TSAR;Rhizaria;Foraminifera							0.999439	199	0	2	0	0
2478e63a18e52c9a6d7dec9d4ff17d21	GTGGAGCGTGTGGCGAAAGCGGCGTTCACTTCATCGTGGTGAAGATGGGGCTGCGGACACACCCACGGTGAGATGAACAGGGCCACGGCGGCGCCCAGCGCGGCGGCTTGGGCTAGCGCCAGGTCCACAAAGATCACGCCCCGCTTGATAACGTGCAGCCCCATGTAGCAGTGCAGTGAGGCGATAACCGCGCAC	Eukaryota;TSAR;Rhizaria;Foraminifera							0.999756	195	0	0	2	0
26b610b9a9289df2cb098edfe643528f	AGGTCGGATACGATAAGGCCGCCGAGGCGAAAACGCTCGACAGGATAAAAAAGCTCCGGGCCGAGGGATGGGAGAAAAAGCGATCCGATCTCGAGCACGCCGAGGAGGAGCTCGAGAAACTCCTCCCGGAGATCGATCTCCGAAAGAAAACGATCGAGTCGTTTTCGGCGCGAAATTTCCGCTGCCTGGCGGAA	Eukaryota;TSAR;Rhizaria;Foraminifera							0.98679	194	0	2	0	0
2760e0bf3ca839c6020fe51702d07b5d	TGCTGCGTGGACGACGGCGCTGGCCAGGCTGGCTGACAGCGGCCGGGCGGTCACGCCTGCGACGATCGACACGATCTGGCCGACGGAGACGCCCGAGCGTAACGCAATGATGACGGAGTACCACGATGCAGAGGGGGGGTCCCTTGTGGAACTGTCAGACAGCGCGACT	Eukaryota;TSAR;Rhizaria;Foraminifera							0.966554	169	0	21	0	0
27f2dc4b47509226b290cc75b95d5b5f	ATGAAAGGACTAGCATATTTGCATAAATTGTAAACCGAAATTTACAAAATAATATTGCCTGTCAATCCTCAGTGTGTCCGGACCCGGTAAGATTTCCCGCGTTGAGTCAAATTAAGCCACATGCTCCACGCGTTCTTGTGGTGCCCTT	Eukaryota;TSAR;Rhizaria;Foraminifera							0.998429	148	0	0	3	0
280ecb1cb3dd6f4681a393b65fa47a25	CCTATCACACAATCATGAAAGGACTAGCATATTTGATCACAAACTCCAAAACGGGAGACGGGCGCGAACCCGCCCCCGTGGAGAATGTGAAACGCCTGTCAATCCTCAGTATGTCCGGACCCGGTAAGGTTTCCCGCGTTGAGTCAAATTAAGCCACACGCTCCACGCGTTCTTGTGGTGCCCTT	Eukaryota;TSAR;Rhizaria;Foraminifera							0.99775	185	24	0	0	0
288bf7d43dde1e8dc0e86ea12734ec7e	ATTACCACCGAATACGTGTACCCTTTCGAGCAATACGCATATCGGCAGCTTTTATGTCCTTATCTGAAACGCAATTAAGCAGACAGATATATGGAGGTTTTACAGAGTGTACGTTGAGTGTTTCTTTTGTTCTGTTCATTCAGGGCAGCACCGACTGAGCTCGCCTCCTTGAAA	Eukaryota;TSAR;Rhizaria;Foraminifera							0.998239	174	2	0	0	0
2a524295d3af69ad2da882bdb47cf955	GGCCACCATCGGCTACAAGACGCTGTCTCTGTTCCCGCTGGATGCGATCCAGAACCTGGATGAGGGCGATGCGGTCTTGGATCCGCCGGGCGCCGACGAACTGCGCCTGGTCCCGATGACACTCACCCTGAACGATGCGGACG	Eukaryota;TSAR;Rhizaria;Foraminifera							0.99143	143	0	3	2	0
2afdcd72251855c21be1e9a2be8ac345	GTGGAGCATGTGGCTTAATTTGACTCAACGCGGGAAAACTTACCGGGTCCGGACACATTGAGGATTGACAGGTGCATGGCTGTGGGGGTGTTATTAACATATATTTATATATGATAGTAGCAT	Eukaryota;TSAR;Rhizaria;Foraminifera							1	123	3	0	0	0
2b345b030b58dd8fc2ac1429e57096d1	CAGTCGTATCGCGCGCGTCATGATCGCTGATCTAGCGCTGTACCACAGGGACCTCATTGTGGAAGGCATCACCAGTGGCACTCTCGAGGAGGTCTTGGAGGAACAGATGCGCGAGGCTCGCAAGACGTTCGAGAGCCGGGTTTCTGAAACGGTGC	Eukaryota;TSAR;Rhizaria;Foraminifera							0.993631	155	0	2	0	0
2d21b0e798fd3d703a227a0413db32b2	CGGTCACGTTCGTTGCTCCCTTGGGCGAAGGGGGTACGACCGAATTCCCCGCCCCAGACGACCAGCGTCGATTCGAGCAGCCCACGCCGCTCCAGGTCGGTCAGCAGCGCGGCAATTGGCTTATCAACCGAGCGGGCGTTCTTGTGGTGCCCTT	Eukaryota;TSAR;Rhizaria;Foraminifera							0.991052	154	2	0	0	0
2d527d502ea9da86409900618023a407	CGGTCACGTTCGTTGCCGTGGCGACTGCCGTGTCCAAACCAAACGCGAGGTCCGTTGCGCCGAGATCGTTGTCGATTGCTTTGGGAACACCGACGACCGGCACGCCCATCTTCGCGAAGCGCATTCCGATATCCAAGGTGCCGTCACCGCCCACGAGGACGAGAGTGTCGATATCGCGTTCTTGTGGTGCCCTT	Eukaryota;TSAR;Rhizaria;Foraminifera							0.984834	194	3	0	0	0
2d5590d722bd25eb5ff1bfe799e20fb7	CGGTCACGTTCGTTGCTATTACCGAGGATTCATTCACTAAGACTCGATATTGGGGGCTACCTAAAACCGCATCTACCACTATGCGGAGCGACGAGTGGGCGGAACGAGTGCGCGTGACGCTCGATAATTCAGTTCGTTCGCAGATGGTCAGCGACGTACCCCTAGGAGCGTTCTTGTGGTGCCCTT	Eukaryota;TSAR;Rhizaria;Foraminifera							0.993364	186	4	0	0	0
2d8d4e7c11a62dd811ccceba551a4e51	GACGAGCCGAGTCATGACGGCGTCTCCTCGCGCGAGTCTGGCACACCGGGCGGACGGCTGAGCGGCATTGATGAACGTGACTTGCGATTGGCGGCCGGTCAGCCGTTGAAGCTGATCGAGCGGAACCACCATCGAGCCGTTCTCCCAAGCGCTGTAACTCTGAAAGAT	Eukaryota;TSAR;Rhizaria;Foraminifera							0.997872	168	0	0	0	2
2e40161bae3c4c0cdab9ea0d9690c1b3	GATCCCTCAACGCCCCAAAAACCTGTTGGAAAAGATCCTCTGCGACGCCGATCTCGATTACCTGGGGATGGCCTGGTACCTCACCGACAGCTATGTGCCGCAAGGCTGGCACGGGGAGCGCATCATGCTGCGTGTCGGATCCGCCAATTATGCGGCCAAGGTGTGGATCAACGGGACGCT	Eukaryota;TSAR;Rhizaria;Foraminifera							0.999331	180	2	0	0	0
2ea5dc11b7f670c5174560907f29835f	CAATTTGCGCGGCATGAAAGAAATCATTACCTATATGGTCGGGGAGGATGATAACCTGACCCCGGTTGAGCTCGGACAACTAACAGCTCAGACACTTTCCTCTCCGGCAGAGCTGTTTAATTC	Eukaryota;TSAR;Rhizaria;Foraminifera							0.972919	123	0	2	0	0
2f676f82b5ed5ef6cd120500f16472e0	GTGGAGCATGTGGCTTAATTTGACTCAACGCGGGAAATCTTACCAGGTCCGGACATACTGAGGATTGACAGGCGATTGTGATTTGCAAATTTTTTTGCATTTCGCAGCAAATATGCTAGTCCTTTCATGATTGTGTGATAGGTGGTGCATGGCCGTTCTTAGTTCGTGGAGTGATCTGTCTGCTTAATTGCGTTTCAGAT	Eukaryota;TSAR;Rhizaria;Foraminifera							1	200	3	0	0	0
3192d0a5025e56a5f89d151d345fc630	ATAAGTGCATTTCTGCACCTTAGACCCCCGTGTTCTTCTGCTTCGCATTAGAATATTGTGCGCGCGTCTATGTGTGTTTTGAGTGCATGAAGGGGTCCTGAAAGCAACGAACGTGACCGAGAT	Eukaryota;TSAR;Rhizaria;Foraminifera							0.99777	123	0	0	5	0
33c42da1c4afa6045ea752991895ad4e	CAAAGAGGTTGACAAGCCGATTTCTGGTCTGATCAAGGACCTGAAGGCACGAGGACTGCTCGAAGACACGCTGGTGATGATCAGCGGCGAATTTGGCCGAACTCCGGTCGCTCAGGGCGGCAA	Eukaryota;TSAR;Rhizaria;Foraminifera							0.994387	123	2	0	0	0
353522da95edb6ae7611791264b30f58	GTGGAGCATGTGGCTTAATTTGACTCAACGCGGGAAATCTTACCGGGTCCGGACACACTGAGGATTGACAGGTATTCGATAAGTTATCGACATTTATTTGGAGATGCTTATCATCAAAGATGCTAGTCCTTTCATGATTGTGTGATAGGTGGT	Eukaryota;TSAR;Rhizaria;Foraminifera							1	153	2	0	0	0
35e2321c3bb7059fec2eaf94a0f261a4	GTGGAGCATGTGGCTTAATTTGACTCAACGCGGGAAATCTTACCGGGTCCGGACATACTGAGGATGATCTGTCTGCTTAATTGCGTTTCACTTATTAAGGTCATTAAAAACTGCATTGTCTTGCTGTGTCGGCTGGCCTTCATTGGTCGGTGCCTGATGCGCGGACGGTTGCAGCACACGTGGCCTGAAG	Eukaryota;TSAR;Rhizaria;Foraminifera							1	190	12	0	0	0
36c7f008106aa6fc253579ed34caadb3	GTGGAGCATGTGTGATAGGTGGTGCATGGCCGTTCTTAGTTCGTGGAGTGATCTGTCTGCTTAATTGCGTTTCACTTATTAAGGTCATTAAAAACTGCATTGTCTTGCTGTGTCGGCTGGCCTTCATTGGTCGGTGCCTGATGCGCGGACGGTTGCAGCACACGTGGCCTGAAG	Eukaryota;TSAR;Rhizaria;Foraminifera							1	174	0	5	0	0
380139c059fbdec61195d7b2c7082248	CGGTCACGTTCGTTGCCGCGAAGAAGCTCTGCAGGTCCGCTAAAAAGCTTGCTCTCGGCATGAGCAGGGCGCCGGCAAAATAGGCGGCGCGAAAATCGTTTAGCAGTTGCTGAAACGTGCTGATCTTATCCGGCGTAGAGGTTTGTGAGCGTTCTTGTGGTGCCCTT	Eukaryota;TSAR;Rhizaria;Foraminifera							0.962214	167	2	0	0	0
380232b3124a0307e5d7734ac4e2c2ae	GATGGAGCAGCTGCAGCAGGAGTATCTTCGCTCGATGATCCTCCGCAACTGCAGCGACCGAACCATCGAGTACTGGGGCATGAACCTGGGCAAGTTCAACCGGTGGTGCGAGGAACGTTCCATCGACGATCTGGACGCCATCACGCTGGAGGTCCTCCACGCCTACCGGCAACACCTGTTCCACTACC	Eukaryota;TSAR;Rhizaria;Foraminifera							0.998407	188	4	0	0	0
3946a1bf1ed1bfd775ac403e655ea58e	GTGGAGCATGTGGCTTAATTTGACTCAACGCGGGAAATCTTACCGGGTCCGGACATACTGAGGATTGACAGGCGCTTGTAGTTTCTACCTCGGTAGATTCTGCAGTAAATATGCTAGTCCTTTCATGATTGTGTGATAGGTGGTGCATGGCCGTTCTTAGTTCGTGGAGTGATCTGTCTGCTTAATTGCGTTTCACT	Eukaryota;TSAR;Rhizaria;Foraminifera							1	197	0	14	0	0
39e1c47cf54a9ca9b4e0ceddcc84785d	AAAACCGAGTAAAAGGAAGTACACGAAAGCCCAGCCTCCCCCGGAGGGGGACCTCCTGTGGCGAGCCCAAAGAAATAGAGGGAGCAGGAGCAGCACTACCGCCGCTGCCACAATTTGCACCAGGGAGATCACCAGGACAACATAACCGAGTTCCAGGCGTTGGAACCAGTAATGACCATGACTTCTGATGAAACGCG	Eukaryota;TSAR;Rhizaria;Foraminifera							0.994087	197	0	2	0	0
3a1a1c855443caa774b3203acee716b6	CGATACGAGTTGCACGGTGCCACTGCGGGCCGAAAGCTTGACGCCCGTGCCGTCACGGCTCGCTGCTATCCCGATCCTGACGGCACACCGATCCCTCGCAAAGACCTGGAGGATCGACCGGTCCAGTCGTGCGTGCCGACCAGGCCCTTGGGGAACGAACCGCCGGGCTCCCACTCGCCCTTCGCG	Eukaryota;TSAR;Rhizaria;Foraminifera							0.965507	186	0	0	0	2
3ac76c64b966caef79cb670d66f05abe	TAAACGCAATTAAGCAGACAAATCACTCCACGAACTAAGAACGGCCATGCACCACCTATCACACAATCATGAAAGGACCTTCATGTTTGCAGCAACTTAAATGCTAGCAATAAGCCGAAGCCAACCACTAACACCTAAATTGGTAGATTGCCTGTCAATCCTCAGTGTG	Eukaryota;TSAR;Rhizaria;Foraminifera							0.964887	169	2	0	0	0
3b9172d39ec0117439a2eaaa8340b200	GTGGAGCATGTGGCTTAATTTGACTCAACGCGGGGAAACTTACCGGGTCCGGACACATTGAGGATTGACAGGCGCATACTTTAAGTATTTATATCACTTGTGTGTTATAAATTCTTATTGTATATCAAACTATGCTAGTCCTTTCATGATTGTGTGATAGGTGGTGCATGGCCGTTCTTAGTTCGTGGAGTGATT	Eukaryota;TSAR;Rhizaria;Foraminifera							1	195	0	210	0	0
3c1f3d1c8acea0886023a4f9e6c23d20	AGCGTATTCCCTGTGAGTACGCCTGGTCGATAGCGGCTTGCAGTTGTTTGCCCGCCTGATTAACCGTCGCGCCATGCAAATCAATTTTTACTTCAAAAGGGATAAGCCCTTTTTTTAATTTAGCCATCAATTTTTGCTGAATGCCGTCTCGGACAAAAGAAATCACTTCATCTGAT	Eukaryota;TSAR;Rhizaria;Foraminifera							0.998389	176	196	4	3	2
3c446380653d119147629cd3009a1be6	GTGGAGCATGTGGCTTAATTTGACTCAACGCGGGGAATCTTACCGGGTCCGGACATACTGAGGATTGACAGGCGAATGTAGTTTGAATTTATTCATTCTACAATAAATATGCTAGTCCTTTCATGATTGTGTGATAGGTGGTGCATGGCCGTTCTTAGTTCGTGGAGTGATCTGTCTGCTTAATTGCGTTTCAGAT	Eukaryota;TSAR;Rhizaria;Foraminifera							1	196	2	0	0	0
3ea79a9638798a6d1512a2c9fb829aad	GGACGCGGTGCAGATCGAAGACTTCGGCGCCTTCGATTCATCGCTCGAAGTCTTCGCCGCGGGAACGTCCTTCACCATCACCGGCACCATCGCCGACCGTGGAACCACCCTCCAGGCGCTCGCAGCACGCATGCAAGCGCGCGACGCCGTCACCGGTGCCCTGGGCCCCGCACGC	Eukaryota;TSAR;Rhizaria;Foraminifera							0.992663	175	3	0	0	0
3fae5309f27bff050b541a892238fd1f	GACACACTGAGGATTGACAGGTGATAATGTAAATATGCTAGTCCTTTCATGATTGTGTGATAGGTGGTGCATGGCCGTTCTTAGTTCGTGGAGTGATCTGTCTGCTTAATTGCGTTTCAGATATAAAGTGTCTTTACAATGACGTGTTGCGTAGTCTTTCGGGACGCGTGCGCGCATGATTGACACTATGAAA	Eukaryota;TSAR;Rhizaria;Foraminifera							1	193	0	0	0	1
4483a27a6b6aed5b4e1856e72fa623e0	CTATTGAACAGAAGCTGTGGGGCGCCACAGGTCGCTTGAAATGGCCTTTCACGCATCCTATAATTTCTGATAGGAGCGCGTCTTTAGGGCGCCCGATTCCTGCCTCAACCTGAAGCATCTCAAGGAGTTCGTCGATGAATATCTGTGTCATAGGAACGGGCTATGTCGGCCTCGTCACGGGCAGCGTCTTCGCAGACCTCG	Eukaryota;TSAR;Rhizaria;Foraminifera							0.999423	201	11	0	0	0
469b2b2ecdaeb1782fecf2170c2e37b8	AACTACCTGCCGCAGATGTTCTTCGATGCGACGCCATCAACGGTAGTGCCGGAAAGCAGTTCCCCGATATCTAAGTTGCCGTGGACGTTGCTTCTCTTCGGTTTGGTTGCCTGGCCATTGGGCAAACGGCCGTGGGGTTATTGTGGATCTCTCTGTGCAGTGCGTTCTTCGGTCTGTACGTGGTCAGCGTGCGAACGTGCAT	Eukaryota;TSAR;Rhizaria;Foraminifera							0.947362	202	2	0	0	0
47c95df227eaad56fcb1f09c5055f242	CGAGAACTACGAAGAAGAATAGACAATAGTCAGTCGGCAGGATCGGTAACTCGCTTGTCCACGCTGTTGAGTTCTTGGTTGATATTTCTTGACAATCATGTGAGAATACATGGTCAGTCGGAGTGGCTATTAGGAGCCGGCAGATCGGATGTAAGGAGTTGGCGA	Eukaryota;TSAR;Rhizaria;Foraminifera							0.983969	165	2	0	0	0
47d5fc3635d81c7958cee9859981d672	CGGTCACGTTCGTTGCTTTCATAGGGCCAACACTCAACCGAACAACACACAAAATGAATTGTGCGTGCTAGTATACGTGATTGAACCCTTTATATCTGAAACGCAATTAAGCAGACAGATCACTCATCCTGAAG	Eukaryota;TSAR;Rhizaria;Foraminifera							0.993968	134	3	0	0	0
488e570162ceb4f19620d19afc25e4ca	CGGTCACGTTCGTTGCCTTCATAAGTGTTACGCACATCCACAAGAATCGCAAAAGAGCGACTTGCTTTTTGTGTACACTATTATATCTGAAACGCAATTAAGCAGACAGATCACTCCACGAACTAAGAACGGCCATGCACCACCTATCACACAATCATGAAAGGACTAGCATATTTGATCACAAACTCCAAAACG	Eukaryota;TSAR;Rhizaria;Foraminifera							0.991892	195	0	0	4	0
4994ff911f8927261f3c931fbe0b96d9	GTGGAGCATGTGGCTTAATTTGACTCAACGCGGGGAAACTTACCGGGTCCGGACACATTGAGGATTGACAGGAGCATACTTCATGATTGTGTGATAGGTGGTGCATGGCCGTTCTTAGTTCGTGGAGTGATCTGTCTGCTTAATTGCGTTTCGCAATGGATGGTATTCATTTAGCGTACCGCGTGGGG	Eukaryota;TSAR;Rhizaria;Foraminifera							1	188	0	1	0	0
499cc756e98581e4e29566090058e052	GTGGAGCATGTGGCTTAATTTGACTCAACGCGGGAAATCTTACCGGGTCCGGACACACTGAGGATTGACAGGCACTATTAAAATAAATTTTATTTATTTTATGTTAAATATGCTAGTCCTTTCATGATTGTGTGATAGGTGGTGCATGGCCGTTCTTAGTTCGTGGAGTGATCTGTCTGCTTAATTGCGTTTCAGAT	Eukaryota;TSAR;Rhizaria;Foraminifera							1	197	1	0	0	0
49a706fc1d45f511755170059f65449f	CCCGGGGGGCGTGGGTGCCAGGAGGAAGGTGCCGGAGTCCATGAAGGTCCAGATGCCGAGCACCAGGGTGGCCGCGAAGAGCAGGGTGAGGATGGCTCTCATGTCGTCGAACGGGGAGACGGTTGGACGGGGGTCGTCGAACGGGCAACCTCACCGGCAAGTCGAGCGGCTCCCACGGCAACC	Eukaryota;TSAR;Rhizaria;Foraminifera							0.997621	183	0	0	0	2
4a1292587d5f36c0c5269e0f04c78ebd	AGAATAAATACTTGCCATCTCATTCTCTCTCCTCCTCTGTCTGAAATTTTCAGATCATGTTTCGCACGGCGCAGCTGATAAGATGTGTCGCTGCAAACATCCCGATCAGTAGTGCTATGGTCACAGGTGTTCTTTTTATTTTTCAGTCGCTCCCCTTTCGAGCAAACTG	Eukaryota;TSAR;Rhizaria;Foraminifera							0.994182	169	0	0	0	2
4aad5d27ebace1d794ed7bf645f22f8b	AATTAAGCAGACAGATCACTCCACGAACTAAGAACGGCCATGCACCACCTATCACACAATCATGAAAGGACTAGCATATTTACATTATCACCTGTCAATCCTCAGTGTGTCCGGACCCGGTAAGTTTTCCCGCGTTGAGTCAAATTAAGCCACATGCTCCACGCGTTCTTGTGGTGCCCTT	Eukaryota;TSAR;Rhizaria;Foraminifera							0.99719	181	0	0	0	234
4addcc41631375164add1106ebfb9111	CGGTCACGTTCGTTGCTTTCATAGTGTCAATCATGCGCGCACGCGTCCCGAAAGACTACGCAACACGTCATTGTAAAGACACTTTATATCTGAAACGCAATTAAGCAGACAGATCACTCCACGAACTAAGAACGGCCATGCACCACCTATCACACAATCATGAAAGGACTAGCATATTTGATCACAAACTCCAAAACG	Eukaryota;TSAR;Rhizaria;Foraminifera							0.989174	198	0	0	1	0
4b414a3e7392b0d02cedec5ecd3e2603	GCGATGAGTTTTATTCTCTTGCGCCATACGCCACTCGAGCGCCGCGAATCCCCATTGATACGATGGCTACAACGGGGTTATAACAAAGTCCTTTCGCGCATTGTCCGCAAACCGGACCGGGCATACCTCATCGTCCTCATTATCGTGTTGGCAGGCGTTCTTGTGGTGCCCTT	Eukaryota;TSAR;Rhizaria;Foraminifera							0.997862	173	2	0	0	0
4baf614df565d122b209e777891e5ce3	CGGTCACGTTCGTTGCTTTCACACGCTAGGGCCGTACAACACACACAACGTTTGCACGTGCGTGCATTGAGTCGTCCACTAGCATTATATCTGAAACGCAATTAAGCAGACAGATCACTCCACGAACTAAGAACGGCCATGCACCACCTATCACACAATCATGAAAGGACTAGCATATTTGATCACAAACTCCAAAACG	Eukaryota;TSAR;Rhizaria;Foraminifera							0.99494	199	0	0	1	0
5002b9fc016925153d362a33657965b0	CCACAGCCATGGGTTTGACCGAGTTAGGGGCAAGCCAGCGGACGCTGCCGGAACGATCCCACTGGGCAAAACTGTATAGCGCAAGAAACAACACAGACCATCCCATGGCGGTGACGCCTAGCGCTATTGCGCCCATCGTTGCGCCGTCCAATCCGGTATAGCCC	Eukaryota;TSAR;Rhizaria;Foraminifera							0.99446	164	15	0	0	0
504ed56ce0db0a3999c106a8dfc16dc4	GGCACCAAGCACATCCACCGCGACGCCATTGCTGGCGCGCTGCTTCGTGCGAAATGGATACCCTTTATATCTGAATCGCAATTAAAGGTTACCATTTGTCGTTTGTCTTCACTATTGCTGTTTAATTACACTTTGTGGAACAACGTACATTATATGGGTTTCAACCTTGAAG	Eukaryota;TSAR;Rhizaria;Foraminifera							0.997894	172	0	3	0	0
511a9fb37d5aec775f370e07aa9cea0f	CGGTCACGTTCGTTGCTTTCATAGGGCCAACGCTCAACCGAACAACACAAATTACTTTGCGTGCTAGTATACGCGATTGGATCCTTTATATCTGAAACGCAATTAAGCAGACAGATCACTCCACGAACTAAGAACGGCCATGCACCACCTATCACACAATCATGAAAGGACTAGCATATTTGATCACAAACTCCAAAACG	Eukaryota;TSAR;Rhizaria;Foraminifera							0.987099	200	0	0	1	0
546433af58eabb25e27c3abafdbaef6f	CGGGGCCGGCGCGCGAACGTCGGCAGACGCCGGTTAACTTGGGAAGGCGGGTATTTGTGAAGATGATCGACGGTCTGGCCGACGCGTTTCGTGGTGCCGAATCAGTGATCTAGAATACACGCTACTCTTCTATAATCACCGCTGAAAACGCGTACATTTTCGCGTCGGGATCTTTCCACGCGTCGGGGGGGAGGGACGCCTT	Eukaryota;TSAR;Rhizaria;Foraminifera							0.96746	202	0	0	0	2
547d10379008ebf6b24be066e05b2531	CAAGAAACAGACGTTAGAGTGTATGAACGGGCATGCGGATCCGACGGACGCCGACCTTTGGGGACTGTGCATTCCGAATGGTAACAAGGGCTGGCTGCAGTTCGGCTATACGATGGCGCACGAGGTCGGTCACATGCTCGGTCTCGCCCACCGGAAGCTGACGCAGGACCTGCTTCCCGAGTCCAAGGTCAACGTCATGCAC	Eukaryota;TSAR;Rhizaria;Foraminifera							0.999256	202	26	9	0	0
548998707d257fcec4bb6b9f1cb4784f	TCTTGAAGTTCCATTTTGCCTGCTTCGATTTTAGATAAATCTAAGATTTCATTAATCAAGTTCAGAAGATGTTCCCCGCTGTTTTTGATTGTCATGAGCCCTTGTCGCTGCCGTTCAGTCAGATTGCCGTCATCTTTCAAAATTTGAGCGTAGCCCAGAATGGCGTTCAGGGGAGTGCGGAACTGGAGCGAG	Eukaryota;TSAR;Rhizaria;Foraminifera							0.993186	192	0	2	0	0
54c7bb4450451d2c70f565351bc12837	CCAGCAGGGCGTGTAGCAATTCCATCGGCAGAAACTCGAAGAGAGACTCAGTGTCGGTGAAGCCGTATAGCGTGACCGGGAGGTAGTGTAGAAAAATGGCCAAATGGTCGCCTTGCTCTTCCTCCGGATATCCGATAATGATGTAGAGTTGTGTGCTGATGCCGTGACTGTTCAAT	Eukaryota;TSAR;Rhizaria;Foraminifera							0.981979	176	0	2	0	0
54d6d06fe4e9226f55faff55decfa8da	ATGGATAGTATTCATAAGCGTACCGCGTGGTCCTTGTGTGGGTTAACCCCCTCGCATGCCACTGCGGTGTCGTGATACACTCATCCTGAAGGCAACGAACGTGACCGAGATCGGAAGAGCACACGTCTGAACTCCA	Eukaryota;TSAR;Rhizaria;Foraminifera							0.990022	136	0	0	4	0
58240d2a3e545bad47b0702e33691f78	TACTGCGTGGACGGCGGCGCTGGCCAGGCTGGCTGGCGGCGGCGGGGCGGTCACGCCTGCGACGATCGACACGATCTGGCCGACGGAGACGCCCGAGCGTAACGCAATGATGACGGAGTACCACGATGCAGAGGGGGGCGCCCTTGTGGAACTGTCAGACAGCGCGACT	Eukaryota;TSAR;Rhizaria;Foraminifera							0.975596	169	41	0	0	0
5836d5c909940434a5c0bd0282603884	AGCACGAAACAATTTCAGACCGCCGTTGAATTGGTGCGCAACGGGCGCATCGGCAAGCTGAAACAGGTTTGGGTGGCGCTGCCCTACTACACGACCAAGGGAGGACCCTACCCGACGACTCCAGTGCCGGAGAACCTCGACTGGGATTTGTACCAAGGCCAAGCCCCCGTGCATCCCTACTGCGT	Eukaryota;TSAR;Rhizaria;Foraminifera							0.996868	185	0	2	0	0
58d5a898bd268e9ac1bba3060fc15230	GAGCCGGTGACCGACACGGTCCGCCAGCTTCCCCGCGGGAACCAGCAAGGCGGCGAACACGATCGTGTACCCGTTGAGCACCCACGACAGCGTCGATGCCGACGAATCACCGAAGCTCTCCCTGATGTCCGGGAAC	Eukaryota;TSAR;Rhizaria;Foraminifera							0.996198	136	19	0	0	0
592673a73b63cbf1a8b534b3affd3fe8	CAATCATGAAAGGACTAGCATATTTCATATGACTGTAAGAAATGCTACTATCATATATAAATATATGTTAATAACACCCCCACAGCCATGCACCTGTCAATCCTCAATGTGTCCGGACCCGGTAAGTTTTCCCGCGTTGAGTCAAATTAAGCCACATGCTCCACGCGTTCTTGTGGTGCCCTT	Eukaryota;TSAR;Rhizaria;Foraminifera							0.998449	183	0	108	0	0
5aaa83b5ca6c8c82d432a0f105542581	AAATGCTACTATCATATATAAATATATGTTAATAACACCCCCACAGCCATGCACCTGTCAATCCTCAATGTGTCCGGACCCGGTAAGTTTTCCCGCGTTGAGTCAAATTAAGCCACATGCTCCACGCGTTCTTGTGGTGCCCTT	Eukaryota;TSAR;Rhizaria;Foraminifera							0.997745	144	0	0	0	12
5cd40de5688912e812d0948d155e6b2e	ATTAGTCGTAGCGCCTGTTGCACGGTCTGGCGGCTGCCTGGCTGTGGCTGCCCGGCGTGCTGCGAACCAGCATTCGTCAAATCTGAGTTGCTCATCTGCTCAGTCGTTTTGTTGTAGATTTCATCTTCCCGTACAAATCGGATCATACCATGATGAACACGGCAAAGACGAGTGTCACAGGC	Eukaryota;TSAR;Rhizaria;Foraminifera							0.998846	182	47	240	0	20
5d62f852d29e294e5a2abd14633ea571	CGGTCACGTTCGTTGCCGCCCTGAGCGACCGGAGTTCGGCCAAATTCGCCGCTGATCATCACCAGCGTGTCTTCGAGCAGTCCTCGTGCCTTCAGGTCCTTGATCAGACCAGAAATCGGCTTGTCAACCTCTTTGGCGTTCTTGTGGTGCCCTT	Eukaryota;TSAR;Rhizaria;Foraminifera							0.984445	154	3	0	0	0
5df24b962315ffd7acd9a0281177e4a2	CCTATCACATAATCATGAAAGAACTAGCATCTTTAAGCACGCACACCGCGAACGGCATGAACGTGCATATATCTGTCAATCCTCAGTGTGTCCGGACCCGGTAAGATTTCCCGCGTTGAGTCGAATTAAGCCACATGCTCCACGCGTTCTTGTGGTGCCCTT	Eukaryota;TSAR;Rhizaria;Foraminifera							0.997559	162	0	7	0	0
5e1178ad9250cf6b575c637b2279820c	GCATTGCGGGCGTGGTCGATGATGTCGCGTCGATGTTCAGGGCGTTCGAGGTGATCTCGGAGCTCGAGCTGCCAGCGCCCGACGAGTTTGGCAACAGCGAAGGCCACACCGGTGAGCCGAGAT	Eukaryota;TSAR;Rhizaria;Foraminifera							0.990559	123	0	2	0	0
5ecb477502418476eccdf28d39f35d3e	GTTAACTTTATCAAGTTAAAAATAAATTCCACTTTTTTATAATATCAAAATCATTTAAAGGCGCAGGCAATTCCAAGAAAATTTATGTTTACGAAACACGATTATAAGGGTTTGCGTTTGTTGATATTAAATAGTGAAAAAAGGTGTGGCATCAGAGCGGGAACTTTTGCTATTGAAAACGGAGAAA	Eukaryota;TSAR;Rhizaria;Foraminifera							0.999843	187	0	2	0	0
60a449b686617aa8b6860553a49341ec	GTGGAGCATGTGGCTTAATTTGACTCAACGCGGGGAAACTTACCGGGTCCGGACACATTGAGGATTGACAGGAGCATACTTCATGATTGTGTGATAGGTGGTGCATGGCCGTTCTTAGTTCGTGGAGTGATCTGTCTGCTTAATTGCGTTTCGCAATGGATAGTATTCATAAGCG	Eukaryota;TSAR;Rhizaria;Foraminifera							1	175	1	0	0	0
61edf290f43c512680e1a3444ab6ef1f	AGCTGCAGAGATAGAGGTATGGGCTTGCCGCCACACGGTCTATCACGGGGCCCCCGGCACAGGCAAGACGCATGAAGTGCGCACAAAGCACAAGGAGTGTACCATAGGAATTGCTCTGACCAATGTTATGGCGCGGCAGCTCATCCTGCAAACCGAAGATGAAATCCGCGAGCTTTGGC	Eukaryota;TSAR;Rhizaria;Foraminifera							0.99769	179	2	0	0	0
628f9b775d311506fef51466c1a0b4df	CGGTCACGTTCGTTGCCTTCATAAGTGTTACGCACATCCACAAGAATCGCAAAAGAGCGACTTGCTTTTTGTGTACACTATTATATCTGAAACGCAATGGATGGTATTCATTTAGCGTACCGCGTGGGGTTCCCCACT	Eukaryota;TSAR;Rhizaria;Foraminifera							0.99641	138	0	0	4	0
62a3d61e782730647a94a1bf5836015b	CAGGAGGGTGGCCCGCGTGATGGTGGGCGACCTCCTTTTGTATCACCGCGACCAGATCATAGAGGGGCTGCAAAGCGGCGATATAGAGGCCGCGTTGGAAGAGCCGTTGGCTGAGGCTCGCAAAACCTACGAATCCAGGATAGCCGAGGGAGTCC	Eukaryota;TSAR;Rhizaria;Foraminifera							0.999206	155	0	2	0	0
637a864d444317ca6e6ae6fc9a89b900	AAGACGCATCGCCCGGGTCATGGTGGGCGATCTCTACCTCTACCACAAAGACCTGATCCTCGAGGGGATCCGAGCGGGGAACGTGGCGGAGTTGTTGGAGGAGCAGCTGGGCGAGGCCCGCAAGACCTTCGAGCAGCGGGTCGAGGAGCGCGTGC	Eukaryota;TSAR;Rhizaria;Foraminifera							0.995407	155	2	0	0	0
64351e92b04c3143e6d0ca545835312e	CGGTCACGTTCGTTGCTATCTGAGACCTGTGCGTATAACATATGTGCGACGCGCGCCTCCGAGAAGGGGGTCACTACCATACGAGTCTACGCGTATACTAGGTCTCTATTATTGATACGCAATTAAGCAGACAGATCA	Eukaryota;TSAR;Rhizaria;Foraminifera							0.97426	138	8	0	0	0
66322cad595f2463c8aed9d0f2808fd5	TGTGGATTACGCCATTCTTCGCGGTCAGTTTTGCGTCGCTGAGAATGGTTCGGTATGGGTCGTCGGTGGCCGCAAGATCGACGTTGGATTGCTCAACGCCGTCAATCGCCGAATAAACGCGTTCGGCCGCCGCAAACTCG	Eukaryota;TSAR;Rhizaria;Foraminifera							0.998129	140	0	0	0	2
6764db1e28d016e8f69632bc487c4089	CAAAGTGCTAAACCAGACCGCTTGCAAGATCGCCAACTTCCGCACCGGCGCGCCGGCGGGCACCGGACCGCTGGCCTTCGGTGTGCTGTGGTTCAATGGCACCAAGCAGTCAGGGACCAGCAATTGGACTTCGAGCTACAACAGCACCTACAAGCGCTACGAAATCAAGATCTCGGGCCAGAATTACTACTACACCAAGTAC	Eukaryota;TSAR;Rhizaria;Foraminifera							0.989026	202	2	0	0	0
67a971b0547bc2f10e35f1b278effe71	CACAATCATGAAAGGACTAGCATATTTATATTATAGCAAGCGGACTTGCTTTTTTTGGTCTCCTGTCAATCCTCAGTGTGTTCGGACCCGGTAAGTTTTCCCGCGTTGAGTCAAATTAAGCCACATGCTCCACGCGTTCTTGTGGTGCCCTT	Eukaryota;TSAR;Rhizaria;Foraminifera							0.998232	152	0	0	0	4
682f5451fdb4ef242dc926a08ab6f3b7	GGTTCTCGGCGATGGCGGCGGCGCTCGGCGACGTGCTGGCCGAGGCGGACGTCAACCCGGTGCTCGTCGATCGGCATGTCACCCATGTTGGTGTAGACCTGGCCGATCAGAGATCGGAAGAGC	Eukaryota;TSAR;Rhizaria;Foraminifera							0.991125	123	0	2	0	0
691e66fd0ec3cea1f7bc54d96a5228ff	TTAAATTGGTCAAAAAAAAGCTGTATTGTCAACGATTGTTGTACTCTGTATGACTTGATCGTAGACGCTTGCAGTGTCTTTGACCTTGAAGGCAACGAACGTGACCGAGATCGGAAGAGCACACGTCTGAACTCCAGT	Eukaryota;TSAR;Rhizaria;Foraminifera							0.995038	138	0	0	1	0
696556a8bf55a5ca11af826f54365b49	CGGTCACGTTCGTTGCTGCCCTGCACGGTCGGTGTGCGACCAAATTCGCCGCCCCACATCACCAGGGTGTCGTCCAGCAACCCCCGTCGCTTCAGATCCTGCAGCAGACCGGCGATCGGTCGGTCGACTTCCAAGGCGTTCTTGTGGTGCCCTT	Eukaryota;TSAR;Rhizaria;Foraminifera							0.989231	154	4	0	0	0
6ade072ce9bdd1909ad5a6cdf1f4e839	ACGTCTCCATCTCCTCTTGGACGGTCTCGAGGGACTCTTGGGCCTGGCGAGCCATGGCCAGCGCCTCGGCGATGTCGCCATCGGCATGAACCAGAGCTACGGCTGGTACGCGGACGGCGCGGGCGGGACGAACATGGTCTGGAAGGGCGCGGAGGGCACGAGCGCGACGACCGGGGCTCCC	Eukaryota;TSAR;Rhizaria;Foraminifera							0.995918	181	0	2	0	0
6c449cacbc3ea0e2678399962369c8f7	ACGTTTGCGTTCTATGATTGAGCCGGACACTACGGTGGCGGTGTTGGGTTTGGCTTATAAACCATTTTCGCATGTAATTGAAGAATCGCAAGGTATTGAGCTGGCCAGGGCTTTGTCCAAATCTGGCGCCGGGCCCGGCTGATCAGGTAACACAAATTGTGCCAGC	Eukaryota;TSAR;Rhizaria;Foraminifera							0.999756	166	0	2	0	0
6dbcbf0097dfa44a3cbff0d55aaa704e	GGGCACCACAAGAACGCGTGGAGCATGTGGCTTAATTTGACTCAACGCGGGGAAACTTACAATGTACTTACATGATTATTGAGTCTTGAAGGCAACGAACGTGACCGAGATCGGAAGAGCACACGTCTGAACTCCAGTCA	Eukaryota;TSAR;Rhizaria;Foraminifera							1	140	3	0	0	0
6deaeec6778abaf37f1cd54e602ea80b	GTCTGCTTAATTGCGTTTCACAATGGATTTATTTATTTTACCTGTTGCGCGTAAATATTGCTTTAATCGGCATATTTATTGTGCACGGTAATTATTAAATCTTGAAGGCAACGAACGTGACCG	Eukaryota;TSAR;Rhizaria;Foraminifera							0.999982	123	2	0	0	0
6fc99cfa10a946f5aa4117744ed06024	ACGCCGTATCGCCCGAGTCATGGTCTCCGATATGTTGCTGTACCACAAAGACCAGATCCAAGAGGGGATCCGTAACGGCAACGTCGAAGCCCTGCTCGAGGAACAGTTGAACGAAGCCCGCAAAACCTTTGAGTCCCGGGTTTCCGAACGAATAC	Eukaryota;TSAR;Rhizaria;Foraminifera							0.987927	155	0	2	0	0
709cead99ae6a23cb61681bcbcb84d55	GTCTGCTTAATTGCGTTTCGCAATGGATGGTATTCATTTAGCGTACCGCGTGGGGTTCCCCACTTGCTTAACTGTGAGTGGCCCCGCTGCGGTGTCGTGATACACTCATCCTGAAGGCAACGA	Eukaryota;TSAR;Rhizaria;Foraminifera							0.99995	123	0	0	103	0
716834e23761834803703f6f17096d91	TCTTCTGCTTGCTGATCCTCCTCTCGTGTTCGGCCATGGTGGCCCAGGGAGCTACCAGCATCAAGTTCGCCACCATCGCACCCAAGGGAACGACCCCTGTGAAGGCCATGGAACGGCTGGACGCGAAGCTGCAGAAGGGATCTGGCGGACAGGTCCGACTGCGCATCTACCCTGGCGCCGTGGCATTTCGATG	Eukaryota;TSAR;Rhizaria;Foraminifera							0.960983	193	0	0	0	2
71f3df6789f93c395d37f74d902b5938	TATTTGATCACAAACTCCAAAACGGAAGTCAAGCCGCGAAGCCCGCCTCCGTGGAGAATGTGTAACGCCTGTCAATCCTCAGTATGTCCGGACCCGGTAAGGTTTCCCGCGTTGAGTCAAATTAAGCCACACGCTCCACGCGTTCTTGTGGTGCCCTT	Eukaryota;TSAR;Rhizaria;Foraminifera							0.988572	158	12	0	0	0
72464807b37c5e68824ea88b047ddd87	CGGTCACGTTCGTTGCTGTACAGCGTGTACGGTTGCTGGTCTATCGTGTTCGTCGCTGGCCATCCGGAGAGTTCGCTCCCGGTCTCGACCGTCGCGAACGGGTAGCATTCTTCTCCAGGCGTCTCGACGCGCACGGGGAGGTAGGCGTTCTTGTGGTGCCCTT	Eukaryota;TSAR;Rhizaria;Foraminifera							0.994185	163	0	2	0	0
72a23d406ef4bc24b2556744514fc09c	GGCAACTTGATCACGCTAGCTTGGGCGAAATGGTTCCCCACTCGGCCCGAAAAGGATCAGCGCAACAGGCGATTCCACCGGGGTCCACTCTAAAGAAGCGTGAATAAGTCCTGTATTTTTTATGG	Eukaryota;TSAR;Rhizaria;Foraminifera							0.988844	125	2	0	0	0
7373025ae25caa07d810c973a6db65db	GGTGATCGATGGATACGTCATCCTGACAGGTAGCTTCAACTGGAGTGCCGCAGCGGAGGACCGGAACAACGAGAATCTGATGATTCTGCGAAGCGAGGATCTGGCCCTCGTGTTTGAAGAAGCATTTCAAGCCATATGGGCCACCGCGCTGTAAAGGGTGAAGAACAGGAAAAAGCATCACGGGTCTGTACG	Eukaryota;TSAR;Rhizaria;Foraminifera							0.997819	192	0	3	0	0
75490e4c66a4bfa77d262bc8062f0cff	ATCCACTATTGCCGCGCAATGCAATGACATGAACGCATGCACCACTGATACGTGCGAAAACGGCGAGTGTGTGTACACCCCGAGTGTGTTTTGTCCTGCTGATAATGCATGCTCGCAGCATGTGTGCAACATTACGACTGGCGACTGCGATGAGACTGTTACTGTGT	Eukaryota;TSAR;Rhizaria;Foraminifera							0.989474	167	2	0	0	0
76215f5b08abd541968fe45c37299c20	AAGCGATCATTACGACCATCCCAGGAAAAGCCATTTTCACTTGTGCTTCCGCAGCTGCTTTCTCTCCCCACTGGGAGCGTTCCAACCTTATCTGGTCCGCCTGATTTCGAAGAACCTTTGCTGGCGGCGTGCCAAGTTCTTCGCCTTTGTTGATCGCAAACACTAATTCGGTTACATCGTGATCATCGAGACGTTCCT	Eukaryota;TSAR;Rhizaria;Foraminifera							0.994957	198	4	0	0	0
76d0ccbb2174c2f7a36d83d898694cfa	GTGGAGCATGTGGCTTAATTTGACTCAACGCGGGAAATCTTACCGGGTCCGGACACACTGAGGATTGACAGGCAATCTACCAATTTAGGTGTTAGTGGTGCATGGCCGTTCTTAGTTCGTGGA	Eukaryota;TSAR;Rhizaria;Foraminifera							1	123	1	0	0	0
76f43be0576db5fe8aee03212475d411	GTGGAGCATGTGGCTTAATTCGACTCAACGCGGGAAATCTTACCGGGTCCGGACACACTGAGGATTGACAGGCGACTACAATATGAAAAAACAGAGCACTCTCAACGGCGAAGAAGAGAAGAACCCCGTAATCACATGCGCC	Eukaryota;TSAR;Rhizaria;Foraminifera							1	142	0	0	2	0
782dfc69eca5f6d87a95c065acabc014	CCTGGACGCGATGGCGCAGGTAGGGGCCGATCTCGCCGGGCCGCAGCGGATCAGGCCTTCGCCGCCTTCTGCGCCGGGTGCCCGCGCCTGATCAACCTGCTGGCGGACCGCGTCCTGCTGGCTGCGTACGCCAGGGGGCAGCGCCCGGTCTCCGCCGCCTTCGTGG	Eukaryota;TSAR;Rhizaria;Foraminifera							0.998518	166	2	0	0	0
7a778410358a01e4ce1742defa10f567	GAGCCCGACGTCATCATCGCCGCCAACCGCCAGTCCCTGGCGCGGCAGAACGCCCTGGACCCCCACTACATCCGTCCGGGCGCCGCCGGCGTCCTGATGGAGCAGGACATGGCCGGGTCGAACGGACCGCTGTTGTCGCCGGCCATGTTCCGGGAGCTGGGCTACCCCTTCT	Eukaryota;TSAR;Rhizaria;Foraminifera							0.997447	172	2	0	0	0
7c213778decca4bf1beb692ebe8b43ad	GACATCCTCTACGGCGTCGGCATCAGCCGCGAGGGCGATCTGCTCGACCTCGCCGTGGATCGCGATATCATTGACAAGCGCGGCTCCTGGTACCTCTATGGCGACACCCGCATAGGGCAGGGGCGCGAAAACGTCCGCCGCTTCCTCAAGGAGAATGACGATCTGCGCCTGGAGGTGGAAGAACTGGAAC	Eukaryota;TSAR;Rhizaria;Foraminifera							0.97689	190	2	0	0	0
7c4a28b2b7028a08714cb921caf45a6c	CGGTCACGTTCGTTGCCACGTTCACTTGACGGTGAAACACGCCGGTGATAGCATCCGTTGGCCGTCCCACGCTCCGCGGACGAACAAGACAAACCACCAGAAGGGTGGGCCAAATGCAAACGCAACAGAAGATTATTTTGATCGTCTCGCTCGTGGTCCTCGTTTGCGTTCTTGTGGTGCCCTT	Eukaryota;TSAR;Rhizaria;Foraminifera							0.996496	184	4	0	0	0
7e684c7762e3179f8e7df3657d43ae64	ACCTATCACACAATCATGAAAGGACTAGCATAGTTTGATATACAATAAGAATTTATAACACAAGTGATATAAATACTTAAAGTATGCGCCTGTCAATCCTCAATGTGTCCGGACCCGGTAAGTTTCCCCGCGTTGAGTCAAATTAAGCCACATGCTCCACGCGTTCTTGTGGTGCCCTT	Eukaryota;TSAR;Rhizaria;Foraminifera							0.995579	179	0	257	0	0
7e99664cb53e2c978cc42129f4c874a1	CGGTCACGTTCGTTGCCTTCAGGATGAGTGTATCACGACACCGCAGTGGCATGCGAGGGGGTTAACCCACACAAGGACCACGCGGTACGCTTATGAATACTATCCATTGCGAAACGCAATTAAGCAGACAGATCACTCCACGAACGTGACCG	Eukaryota;TSAR;Rhizaria;Foraminifera							0.998545	152	7	0	0	0
7f26bfb99b4b9541a6ffec00016441ea	AATTAAGCAGACAGATCACTCCACGAACTAAGAACGGCCATGCACCACCTATCACACAATCATGAAAGGACTAGCATATTTATAGTCGCCTGTCAATCCTCAGTGTGTCCGGACCCGGTAAGTTTTCCCGCGTTGAGTCAAATTAAGCCACATGCTCCACGCGTTCTTGTGGTGCCCTT	Eukaryota;TSAR;Rhizaria;Foraminifera							0.997265	179	205	0	0	0
7fb2356e1461cd804f11276e0e6b5dab	CAATCATGAAAGGACTAGCATATTTATAGTGGAAGGTCGGACAGGAGAAGCACGAGTGCAACCCAGCCTTCCAACCACAAACGCCTGTCAATCCTCAGTGTGTCCGGACCCGGTAAGATTTCCCGCGTTGAGTCAAATTAAGCCACATGCTCCACGCGTTCTTGTGGTGCCCTT	Eukaryota;TSAR;Rhizaria;Foraminifera							0.998062	174	0	8	0	0
806b892ef422c7adcf7a8c4ea75999e9	TCTTTTTACATCCTATTATCTGAAACGCAATGGATAGTATTCATAAGCGTACCGCGTGGTCCTTGTGTGGGTTAACCCCCTCGCATGCCACTGCGGTGTCGTGATACACTCATCCTGAAGGCA	Eukaryota;TSAR;Rhizaria;Foraminifera							0.961961	123	10	0	0	0
80d94f02c7fb8c6c5da8030870a9ff10	CGACAATCCGTGAGGCATCCGTCGAGAACTGCACATCGAAGATCCGGCCGGGCATCTCCGGAAACTTGCGGATCAGATTAAAGTCGTCGCCGATCTTGCGAGCCTTCTCGCGGAACATGCGATAGATCTTAGGCGTTCCGTCAGCGCCGCCGACACCAG	Eukaryota;TSAR;Rhizaria;Foraminifera							0.991782	159	0	2	0	0
80f9b0092ab3993759fdbb13042e011a	ATGAAAGTTCGACTTTTACATCGAAACAATCATCTATTGCCTGTCAATCCTCAGTATGTCCGGACCCGGTAAGATTTCCCGCGTTGAGTCAAATTAAGCCACATGCTCCACGCGTTCTTGTGGTGCCCTT	Eukaryota;TSAR;Rhizaria;Foraminifera							0.998193	130	6	0	0	0
81cc8ee0c50e358dcf1d64fa92dbab26	CTGTGACACTCGTCTTTGCCGTGTTCATCATGGTATGATCCGATTTGTACGGGAAGATGAAATCTACAACAAAACGACTGAGCAGATGAGCAACTCAGATTTGACGAATGCTGGTTCGCAGCACGCCGGGCAGCCACAGCCAGGCAGCCGCCAGACCGTGCAACAGGCGCTACGACTAATGCGTTCTTGTGGTGCCCTT	Eukaryota;TSAR;Rhizaria;Foraminifera							0.983572	199	1	0	0	0
821697ced5bf9403d3816dc1882786d7	CGGTCACGTTCGTTGCTTTCATAGTGTCAATCATGCGCGCACGCGTCCCGAAAGACTACGCAACACGTCATTGTAAAGACACTTTATATCTGAAACGCAATTAAGCAGACAGATCACTCCACGAACTAAGAACGGCCATGCACCACCTATCACACATGCTCCACGCGTTCTTGTGGTGCCCTT	Eukaryota;TSAR;Rhizaria;Foraminifera							0.977436	183	1	0	0	0
8274cf8b58fa0051d54a48e8eeef62f4	CGGTCACGTTCGTTGCGAGCCCATCTCGTCCACAGCATCCATGGTAACATGGCCTACTACATCGAGGTCAGCGACTACCTTTCCCGCTCCAGCTCCATGACCGGGAACTTCCGGGTGAAGGGGAACGTCGTCCCCGGCACCATCGAGAAGGACCCCGGGAAG	Eukaryota;TSAR;Rhizaria;Foraminifera							0.998756	162	0	2	0	0
8323270f3ed90c5206969ef66fcc7cce	CAGTTGATCAACTCTCGCTGGGCGGTGAGGTTGCCTTTGATGCGACCTCTGACGTCATCGAGATAGCCCACGGCGGCGTCCCCGTCGACGACCAGCTCGCCCCGGCCCTTGGCGGCCAGTCCATGCGCGAAAAATTCACTTACATCTTGGAGGACATTCCGTCCAGCACGGCGCTCGTCCTTGCAGAATATAAAACCCTGGC	Eukaryota;TSAR;Rhizaria;Foraminifera							0.974814	202	0	2	0	0
843c62291fc015ddbaf1963658f07857	TCTCACACATCAGGGCACCTCCAGCTCCAGTTGATCGAGCACGATCTCGTCACCCTGCAGCAGCCGGGCGGGCATGTCGCAGTCACCGCAGCGCAGCGGCCCACCGGCTGGGATCGGTGCCGCGGTGACCCGCCTCGTCGGCCAGTCGGGTGGCCAACGAACCGATGGCCCGGTCGAGAGCGTGG	Eukaryota;TSAR;Rhizaria;Foraminifera							0.996927	185	0	0	0	2
84ce20121d696c7a59c25268f8fcb8c4	CGGTCACGTTCGTTGCTTTCATAGGTAAACTTGTAAACAAATCTAAAATCTTTCGATTAAAGAAAAGTATTCAAAGTAAACCATTAAATCTGAAGCGCAATTAAGCAGACAGATCACTCCACGAACGTGACCG	Eukaryota;TSAR;Rhizaria;Foraminifera							0.995591	133	0	8	0	0
859d13a365b95d8024d2d8d1c4895910	ATAGATTTATTCAAAGAATTAGGACAATTAGGACTACTCGGACCTACTGTTTCTGAAGAATACGGAGGAGCTGGAGCAGATGTTCTCGTTCGGCGCCGACGCGATAGATCGGAAGAGCACACG	Eukaryota;TSAR;Rhizaria;Foraminifera							0.999026	123	2	0	0	0
85cf315cf81e852d9d1210c86ffb6e06	GTGGAGCATGTGGCTTAATTTGACTCAACGCGGGGAAACTTACCGGGTCCGGACACACTGAGGATTGACAGGCGACCAAATTGTGCGAGTCCTTTCATGATTGTGTGATAGGTGGTGCATGGCCGTTCTTAGTTCGTGGAGTGATCTGTCTGCTTAATTGCGTTTCACTTATTTTTGGCCGACCAATTGTGTT	Eukaryota;TSAR;Rhizaria;Foraminifera							1	193	0	5	0	0
86a654d7c13ed76b7d02a5b49173f7c9	ACGCCAGTTGGTAAATAGCGGCCCGCCGGCCGCCAGGGTGGAACAAGGCCGGCCGCTGTTCCCTTACCAGGTGGAAGGGAGCTTAAGCGGAGCAACGAACGTGACCGAGATCGGAAGAGCACACGTC	Eukaryota;TSAR;Rhizaria;Foraminifera							0.99805	127	3	0	0	0
86bb57c820e77dfd05eb8391babebf2e	AGAACTCGTCTTCCCGGTTCATGTTGTACATCACCGTGAACTGGGAGAAGAAGCCCTTGGTCGGCATGTCCTGCCAGTACAGGTTGAACAGGAACACGTCATCGTCGCGAAGATCCTCGCCCAGGTCATTCAGGCCCGAGTTGGTATCTTTCTCCATGCGCCGGAACCAGGCCAGGTTGAGGAACC	Eukaryota;TSAR;Rhizaria;Foraminifera							0.991003	186	2	0	0	0
8727223ebbf7a887ef89ba5da7c8d95b	CGGTCACGTTCGTTGCCTTCAAGACGCCTTTAGTCACCGAGCACAGAGAACAAGTCTCGCGCTACAAGCGACATGTAAGGGTCCATAGTGAAACACAATTAAGTAGACAGATCACTCCACGAACGTGACCG	Eukaryota;TSAR;Rhizaria;Foraminifera							0.997501	131	0	7	0	0
879d7ab47e953472e2c3a8a5a1af8edb	GGCAACGAACGTGGAGTGATCTGTCTGCTTAATTGCGTTTCGCAATGGATAGTATTCATAAGCGTACCGCGTGGTTTTCCGTCGAGGGCTTTCCAGTCTTCGCGGGCCACTGCGGTGTCGTGATACGCTCATCCTGAAG	Eukaryota;TSAR;Rhizaria;Foraminifera							0.999999	139	5	0	0	0
8866fb30951da8c1ca3ae10b742ee69c	CACTCCACGAACTAAGAACGGCCATGCACCACCTATCACACAATCATGAAAGGACTAGCATATTTATAGTGGAAACTCCAACGAGGGAGAAACCACAATCGCCTGTCAATCCTCAGTGTGTCCGGACCCGGTAAGATTTCCCGCGTTGAGTCAAATTAAGCCACATGCTCCACGCGTTCTTGTGGTGCCCTT	Eukaryota;TSAR;Rhizaria;Foraminifera							0.993016	192	0	29	0	0
892beb970043572e7617fa1410b75790	GAAACGCAATTAAGCAGACAGATCACTCCACGAACTAAGAACGGCCATGCACCACCTATCACACAATCATGAAAGGACTAGCATATTTGTATATCGCCTGTCAATCCTCAGTGTGTCCGGACCCGGTAAGTTTTCCCGCGTTGAGTCAAATTAAGCCACATGCTCCACGCGTTCTTGTGGTGCCCTT	Eukaryota;TSAR;Rhizaria;Foraminifera							0.995412	187	0	0	239	0
897ced5d18fb63e17369d4996d21f7f4	CCAAAGCAAGTGGATGAATTAAATTCAAAGGATCGTGTGCAGTCAAATAAAAAACCTCCTGCCTCCGCCCAAAAACAGCCGGTAATAAACAAATCCGCACCGGTAAAGAAAAAAAGTGCCACGCCAATCCCTAAAAAGGACACTGCTCACCAAAACGCGAAACTATCCAACAACAACGCGG	Eukaryota;TSAR;Rhizaria;Foraminifera							0.999475	181	2	0	0	0
8daae024f8da8fb149b439b9e2747e75	CCATTTTTTGAGAAGCTTCAGGGACGGCTGAAGAAGGAAGGCTTTTGTTCGAGGGTGAAGTTCCTCGATTACATCGAGGACCCGAATATCGCTCTTGCCGCGGCAGACTATTTCGTACTTCCTTCTCGCTCTGAGGGATGTAGTAATGCACTGATAGAAGCTCTCAGAACAGGACTTCCGTGTGTA	Eukaryota;TSAR;Rhizaria;Foraminifera							0.998733	186	41	94	0	23
8e52a7eda431f73c91277f04c9cd2c13	CTCGATCCGGGGAAGGGCCGCCGCGTGCTCAAAAAGCGATTCGGCGCCGGCCAAGAGCCCCGGCGCCACGGCACCACCACAAGGATGGCGTAGGCAACGAACGTGACCGAGATCGGAAGAGCA	Eukaryota;TSAR;Rhizaria;Foraminifera							0.996392	123	0	0	0	2
8eaa5fb9ed98816751fc3fb029b02879	GACACACTGAGGATTGACAGGTGATAATGTAAATATGCTAGTCCTTTCATGATTGTGTGATAGGTGGTGCATGGCCGTTCTTAGTTCGTGGAGTGATCTGTCTGCTTAATTGCGTTTCAGATATAATAGTGTACACAAAAAGCAAGTCGCTCTTTTGCGATTCTTGTGGATGTGCGTAACACTTATGAAG	Eukaryota;TSAR;Rhizaria;Foraminifera							1	190	0	0	0	2
8f4ba04b4cc3ab23c962cf1bb458f602	CAGAGCTCTCTTGAATTTATTTCAATCAAACCTCAAACCCATCACGAGGAAAGGCGAAGTAAGACAAAATAAATTCAAGAGAGCTCTGCTTTGCAACGAACGTGACAGATCGGAAGAGCACAC	Eukaryota;TSAR;Rhizaria;Foraminifera							0.994626	123	0	2	0	0
90cdd5da8dfa5112ef3a8f5fe0930baa	GGTGATCGATGGATACGTCATCCTGACAGGTAGCTTCAACTGGAGTGCCGCAGCGGAGGACCGGAACAACGAGAATCTGATGATTCTGCGAAGCGAGGATCTGGCCCTCGTGTTTGAAGAAGCATTTCAAGCCATATGGGCCACCGCGCTGTAAAAGGTGAAGAACAGGAAAAAGCATCACGGGTCTGTAAG	Eukaryota;TSAR;Rhizaria;Foraminifera							0.998036	192	2	0	0	0
91e70ee20c79a46b8a55d5ab0e3647da	CGGTCACGTTCGTTGCTTTCATAGGTAAACTTGTAAACAAATCTAAAATCTTTCGATTAAAGAAAAGTATTCAAAGTAAACCATTAAATCTGAAGCGCAATTAAGCAGACAGATCACTCCACGAAAAGATGAAAGCC	Eukaryota;TSAR;Rhizaria;Foraminifera							0.996215	137	2	0	0	0
9278d803a0d9eeaa1dc779a9e4ecbd78	GTTCTGGGGCACCTGGCACGGGCCGCGCAAGGACGGGCGGCTCCGGTCCCAGTTGGCAAACCAGCCGGGCTTGCCCACGCCCACCGTATCGCGGTCGTAACTGCTCGCCTGCCGGCACAGATAGGCCGGCGAGGGGAGCTGGGCCAGTCGG	Eukaryota;TSAR;Rhizaria;Foraminifera							0.986791	151	0	0	0	2
928834cadc0532a6373af6536bb368da	GACAGATCACTCCACGAACTAAGAACGGCCATGCACCACCTATCACACAATCATGAAAGGACTAGCATATTTACTGCAGAATCTACCGAGGTAGAAACTACAAGCGCCTGTCAATCCTCAGTATGTCCGGACCCGGTAAGATTTCCCGCGTTGAGTCAAATTAAGCCACATGCTCCACGCGTTCTTGTGGTGCCCTT	Eukaryota;TSAR;Rhizaria;Foraminifera							0.992676	197	0	8	0	0
92a4b7339cceecdd4f00d0ad0abb3cfc	GTCTATGAATACAGCCTTATTAAAGAAAAATAAGCCATAACGCATTTAGATAATGAGATTTAGGACAAGACCATGTTTAACAAGAAAACCAAAGCACAACATCCAGACCGCATTTCTGCACCGTCTAGTCGAAGCACTCTGCGCCGACTTCGATGTATCCGTAGCCGCGCCCGCCTTCGAGCAAAGCTGGAT	Eukaryota;TSAR;Rhizaria;Foraminifera							0.981576	192	2	0	0	0
937489548e50e95de366604dc58804b5	CGAACGAGCGGATCGAGTTGATCCCTGCCGCCTTCATCAGCTTCGCGTCGTGATCGAGCACCGCCTTGACGTGCTCGTCCCCCAGCTCCCACAGGTTGAAGGTGTAGGTCTTGCCGATCGGCGTGTAGCTCCACACGACCACCTTGGCCCGGCCCTTGAGCAGCTGGAGGACCGAGGGATC	Eukaryota;TSAR;Rhizaria;Foraminifera							0.994099	181	0	2	0	0
93dbaf0c8fb78123d9cee6e919a6a80c	CGACGCGGCCGCCTGGCAGGCGGATAGCACGGCTTCGAACCAGTTGGTTGGTTCCTTCTCCGATTATTACACTTTGCCTGTGACGGGGGCCGTTTCCGGCCTCACGCCGTCGACGACCTACTACTATACGATGATG	Eukaryota;TSAR;Rhizaria;Foraminifera							0.997372	136	4	0	0	6
9472325ecc77669cf9569e80487edb16	GATGAGTTCGTGTCCGTACAACTGGCGTAATCATGGCCCTTCGGGGCCATTGTTTCTCTGTGGAGGAGTCCATGACGAAAGATGAACTGATTGCCCGTCTCCGCTCGCTGGGTGAACAACTGAACCGTGATGTCAGCCTGACGGGGACGAAAGAAGAACTGGCGCTCCGTGTGGCAGAGCTGAAAGAGGAGCTTGATGAC	Eukaryota;TSAR;Rhizaria;Foraminifera							0.99502	200	2	31	0	0
955f49d80522e98fb22d7d2dd8dacca9	CCACGAACTAAGAACGGCCATGCACCACCTATCACATAATCATGAAAGAACTAGCATCTTTAAGCACGCACACCGCGAACGGCATGAACGTGCATATATCTGTCAATCCTCAGTGTGTCCGGACCCGGTAGGATTTCCCGCGTTGAGTCAGATTAAGCCACATGCTCCACGCGTTCTTGTGGTGCCCTT	Eukaryota;TSAR;Rhizaria;Foraminifera							0.987801	189	0	0	105	0
9660a3b07473caff517c63dfb90d9143	CGGCTTTGCCTGGTTGTTCGTCATCATGCTCGTAGGATCGCAGCAATGGAGTCGATGGATGCGGCCAGAGGATTCACGGAAAAAGCAAATGTTGATCGGGGCGTGGCGAAGCGGGCTTGGTGATGAAGAGGATCTGACCAGGCTC	Eukaryota;TSAR;Rhizaria;Foraminifera							0.987726	145	0	2	0	0
96bc79b325e78c3d4cbaf4d37b97ce49	CCCTGCAGAAACTCGAAGAACGAATGACTGCCCTTGACGACAATACCCAAACGCTGAACGACAAACTCGAACAAACCTGTACTCATACGCGGCATTCACTTCTGACAAGCAATAAGTGTGTGAAGAATAAATATTCTCACCATAATCTACGATGGGAGAATGAACTATTGGTCG	Eukaryota;TSAR;Rhizaria;Foraminifera							0.999158	174	0	2	0	0
9725361007969a9a6294e7425aca5539	TAGTTGTGCCCGACCACGTCTTCGAAGGTGAAGATGCCGCCGTCGGCCACGGCCGTCAGGGTGACGACGCGCAGATTCTCCTCGTCCGGGACCGCGCTCACACGGGCTTCTTCCCGGAGCGCCCACAGCGGGACGCCCACGAGCGTGGCCAGCACGAGACCGACGCG	Eukaryota;TSAR;Rhizaria;Foraminifera							0.998049	167	0	2	0	0
9a20d9cbb84f0cb33152baf36504439b	TAGGACCGGCTGGCTAGTATATATGCTTTTTGGGGCTCATCATCTCGTAACACGCTTATCAAATCCACCTCAGGAATTTTGACCACGTCAGCGTGCATTCCTATCATTCCTTTCGGAACTGGTACGTCTAAAACGGGCGGTTTAGTTAATCTAAGCTCTAGTAATTCATAGAGTTGT	Eukaryota;TSAR;Rhizaria;Foraminifera							0.998484	177	0	2	0	0
9a56ad03dd639c972e5762cf28f27bfa	CATGCACCACCTATCACACAATCATGAAAGGACCTTCATGTTTGCAGCAACTTAAATGCTGACCTAGCCGAAACTAAGCCAACACCCAAGTTGGTAGATTGCCTGTCAATCCTCAGTGTGTCCGGACCCGGTAAGATTTCCCGCGTTGAGTCAAATTAAGCCACATGCTCCACGCGTTCTTGTGGTGCCCTT	Eukaryota;TSAR;Rhizaria;Foraminifera							0.989618	192	20	0	0	0
9a673621e062cc9077517577814bb735	CCACCTATCACACAATCATGAAAGGACTAGCATATTTGAAAATGAAGTGTCTTAAAAAGCTTAAAAAAACCTTAAAAGACCTCCTAAACACCTGTCAATCCTCAGTGTGTCCGGACCCGGTAAGATTTCCCGCGTTGAGTCAAATTAAGCCACATGCTCCACGCGTTCTTGTGGTGCCCTT	Eukaryota;TSAR;Rhizaria;Foraminifera							0.999312	181	0	9	0	0
9ac375b9fe8b4788a0e1f2135d3f045b	GTGGAGTGATCTGTCTGCTTAATTGCGATTCAGATATAAAGGGTATCCATTTCGCACGAAGCAGCGCGCCAGCAATGGCGTCGCGGTGGATGTGCTTGGTGCCCTGCGAAAGCAACGAACGTG	Eukaryota;TSAR;Rhizaria;Foraminifera							0.999992	123	0	7	0	0
9b7e8bc177e44699809b451f0d18e595	CGGTCACGTTCGTTGCGAACTGAACTGTCATTCACCACATATAACACTATCATGAAAGACCTTCCAATACTCAGTCAGTGTTTCCGGAACCGGTAAGTTTTCCCGCGTTGAGTCAATGTTTGACCACGCACTCCATGCGTTCTTGTGGTGCCCTT	Eukaryota;TSAR;Rhizaria;Foraminifera							0.992472	155	28	4	0	0
9c074c12bc1efd45b5c24b52c3599dc0	CTGAGGATTGACAGGCGAACCTTATAGTAAATATGCTAGTCCTTTCATGATTGTGTGATAGGTGGTGCATGGCCGTTCTTAGTTCGTGGAGTGATCTGTCTGCTTAATTGCGTTTCAGATAATTGGAGGTTATGAGTAGGTCCTTGCGTCTCGGTAACACGAGATTGTCTCGGGCTGAGCTCGCCTCCTTGAAA	Eukaryota;TSAR;Rhizaria;Foraminifera							1	194	0	1	0	0
9cb82a5db5344ae4345c796b81d3fd63	AAGGGCACCAAAGAACGCGATATCGACACTCTCGTCCTCGTGGGCGGTGACGGCACCTTGGATATCGGAATGCGCTTCGCGAAGATGGGCGTGCCGGTCGTCGGTGTTCCCAAAGCAATCGACAACGATCTCGGCGCAACGGACCTCGCGTTTGGTTTGGACACGGCAGTCGCCACG	Eukaryota;TSAR;Rhizaria;Foraminifera							0.994481	177	5	0	0	0
9cdb81bb0345c91c76271c376ececf5d	AAAAAACTGACGGCAAAACAGTGGGTGATCTATATCGCACTGGGCATAGGATCCTTTCTCATCGTGTTCGCCTCACAGCGAGTGACCCTTGCCCTAATCAACGCTTTCAACATTGAGATTCCTAATTACATGCCCTACGCACCCAATCTACTTGCAGTACCTTACCGCCTTTTCTAGCTTTAGTCTCATAAAAC	Eukaryota;TSAR;Rhizaria;Foraminifera							0.992399	194	2	0	0	0
9ce05ccef60b2c9db7958bacd2da3618	GGCGATTGCGGCAGCCTCGGTGGGTCGCCGTCGAGCCGGGCTTGGCGCTGGGCGAGGGCCGACCGAGGGCGCCGGAGGGGCGGCGGGCGGCTCGATTTGGGCTGGAAGGGGCGCGTTCGGGGGCGGTTTTCGGCGCCTGGACGCACCTCGGCAGAGAGCACGGAAATGACAG	Eukaryota;TSAR;Rhizaria;Foraminifera							0.993229	172	0	2	0	0
9df29aae05b5780bfc9ea3e4bd43cc1d	CTGCCAGCACGATAATGAGGACGATGAGGTATGCCCGGTCCGGTTTGCGGACGATGCGCGAAAGGACGGTATGGTAACCCCGCTGCAGCCATCGTATCAATGGGGATTCGCGGCGCTCGAGCGGCGTATGGCGCAAGAGAATAAAACTCATCGCCGGTGTGACCGTTAAC	Eukaryota;TSAR;Rhizaria;Foraminifera							0.991169	170	121	109	4	3
9e21ce282c0c7da9d8f772ba7847ba90	CCTACCCGGCCCTCGACCTCATGGGGCAGCACCGCATCCGCTGCAACCCCTACGTGCGCGTCATCCCCGTGCGGTGTCTCGGCTCGATCAATCTCGAGTGGATCAAGGAGGGGATCTCGGCCGGCTTCGACGGGGACTTGTCGTGTG	Eukaryota;TSAR;Rhizaria;Foraminifera							0.974845	147	0	2	0	0
9e2bf3e478bf74aedee27ccf18400191	ATCGTTGACAATACAGCTTTTTTTTGACCAATTTAAGTGAAACGCAATTAAGCAGACAGATCACTCCACGAACTAAGAACGGCCATGCACCACCTATCACACAATCATGAAAGGACTAGCATATTTCATATGACTGTAAGAAATGCTACTATCA	Eukaryota;TSAR;Rhizaria;Foraminifera							0.995633	154	0	0	0	1
9e5a2c2c78b6b127eb1756231cb8e24a	GTCTGCTTAATTGCGTTTCACTTATTTTTGGCCGACCAATTGTGTTTATTTGTTCCTTACATTTTGTCTTTAATTAGGCATTGTAGGACAATACGCAATTATGGTTTATTAGGCCTTGAAGGC	Eukaryota;TSAR;Rhizaria;Foraminifera							0.999981	123	0	0	4	0
9e62d996b33086d03058b4adf79452aa	AATGCTACTATCATATATAAATATATGTTAATAACACCCCCACAGCCATGCACCTGTCAATCCTCAATGTGTCCGGACCCGGTAAGTTTTCCCGCGTTGAGTCAAATTAAGCCACATGCTCCACGCGTTCTTGTGGTGCCCTT	Eukaryota;TSAR;Rhizaria;Foraminifera							0.998375	143	0	0	34	0
9f03a16e35b753da4376f7ceebd742db	CTTCTCGGGGCGGTTCAGCGTGGCGAGCAGCACGCCGTCGTCGCCCTGCTCTCGCAGCACGAAGGGGCCCTCCGTCATCGTCTCCTCCCGCGATCCGCCTCACCCCATCCGGGCCGGACGGGCTCGACCGGTCGCGTATGGATGATTCCGGTCGAGCGCGGCGAG	Eukaryota;TSAR;Rhizaria;Foraminifera							0.996445	165	0	0	0	2
9fc21667e5bb6d35f7502c8092c85162	CCCTACACGACGCTCTTCCGATCTAAGGGCACCACAAGAACGCGTTGAGTCGAATTAAGCCACATGCTCCACGCGTTCTTGTGGTGCCCTTAGATCGGAAGAGCACACGTCTGAACTCCAGTCACACAGGTATATCTAGTATGCCGTCTTCTGCTTGAAAAAAGGG	Eukaryota;TSAR;Rhizaria;Foraminifera							0.998778	166	0	0	53	0
a057b2a84eeed0f40fabdf93830a1d22	CATGCACCACCTATCACACAATCATGAAAGGACTAGCATATTTATAAAACTGAAAGAATGTATAAGAAAAAATAAATTTTCTTATAAACACTCCAACAGTAAACACCTGTCAATCCTCAGTATGTCCGGACCCGGTAAGGTTTCCCGCGTTGAGTCAAATTAAGCCACATGCTCCACGCGTTCTTGTGGTGCCCTT	Eukaryota;TSAR;Rhizaria;Foraminifera							0.99298	196	0	6	0	0
a1268e0d23caf04f9aee088ae83be4b0	CGGTCACGTTCGTTGCTATCTGAGACCTGTGCGTATAACATATGTGCGACGCGCGCCTCCGAGAAGGGGGTCACTACCATACGAGTCTACGCGTATACTAGGTCTCTATTATTGATACGCAATTAAGCAGA	Eukaryota;TSAR;Rhizaria;Foraminifera							0.957787	131	0	0	27	0
a4169fbeb5d056c8ecf644b5a78928e6	GGATGACAGACTCAGTCTGACAGTTGTTTATAACAACCCGACCTATGTCTTTTTACATCCTATTATCTGAAACGCAATTAAGCAGACAGATCACTCCACGAACTAAGAACGGCCATGCACCACCTATCACACAATCATGAAAGGACTAGCATATTTCATATGACTGTAAGAAATGCTACTATCA	Eukaryota;TSAR;Rhizaria;Foraminifera							0.989576	184	0	0	0	2
a4fbf0672a7aa420e15d6a52976b77a1	GTGGAGCGTGTGGCTTAATTTGACTCAACGCGGGAAACCTTACCGGGTCCGGACATACTGAGGATTGACAGGCGTTTCACATTCTCCAAAACGGAAGTCAAGCCGAGATCGGAAGAGCACACG	Eukaryota;TSAR;Rhizaria;Foraminifera							1	123	0	0	0	27
a5488881a62fe11db6606358b9c27ade	CGGTCACGTTCGTTGCCTTCAGGCCACGTGTGCTGCAACCGTCCGCGCATCAGGCACCGACCAATGAAGGCCAGCCGACACAGCAAGACAATGCAGTTTTTAATGACCTTAATAAGTGAAACGCAATTAAGCAGACAGATCACTCCACGAACGTGACCG	Eukaryota;TSAR;Rhizaria;Foraminifera							0.998771	159	5	0	0	0
a6608de8b9bb9bf8de47ef021f609dec	CGGTCACGTTCGTTGCTATCTGAGACCTGTGCGTATAACATATGTGCGACGCGCGCCTCCGAGAAGGGGGTCACTACCATACGAGTCTACGCGTATACTAGGTCTCTATTATTGATACGCAAT	Eukaryota;TSAR;Rhizaria;Foraminifera							0.947104	123	0	0	0	17
a6c3554ac2f66c35095b4a59008bc822	ATAAAGGAATGGAAAGTAGTATGCCCACGCTTCGATACGATCGGTTGGAGGATAAATTCATATCGAGCGGAGATTGGTTTAAAAACAAGTTTCAAGCCGGAAAGGGAAAACTGATCGTGAAGCAATAGAGTTAATCTTAGAAAGAATGGGCATAAAAAAGGACGAAGCAATTTTCATAGATGATCATAACGAAACTAC	Eukaryota;TSAR;Rhizaria;Foraminifera							0.998949	198	0	2	0	0
a6ec6995b5c023f2038fb9dea6335a7c	CGTGCCGCGGCCCTGGCGGGCGGACGCTAGCGGGCCCGCGCCGAACGCATATAATCCGGCGCTCGGTCGGGGCGTGGCGCAGTTTGGTAGCGCGCTTCGTTCGGGATTCAGACATTGCCCGGCCCCGTGCGGCTGAGGCGGAGTGGGCGTGGCAGGGGCCGGGGCCGCAAGTCCCTGACAGAAAGAAGATTG	Eukaryota;TSAR;Rhizaria;Foraminifera							0.997982	192	0	0	0	2
a72aaa0c1f6151a13b5a537bb42c8a20	AGGACCAGGTCGTACCCGTCGAAGAGCACGCCGCTCCCGCGGAAATCCCACCGGGAGTCGACGTGGACGCCGCGTTCCTGCGCGGCGGTGACAACTCCGCCCTCGTACTGAGCTTCGACGTGCCGGTCGACCTGACCCCGATCGGCGGCGGCATCTACGAACCGGCGGACCTGGTCCACTTCACACCC	Eukaryota;TSAR;Rhizaria;Foraminifera							0.995362	188	0	0	0	2
a79d559226b9f18ebea2d86f5b10494f	TCTAAGGGCACCACAAGAACGCGTGGAGCGTGTGGCTTAATTTGACTCAACGCGGGAAACCTTACCGGGTCCGGACATACTCATCCTGAAGGCAACGAACGTGACCGAGATCGGAAGAGCACACGTCTGAACTCCAGTCACGTAA	Eukaryota;TSAR;Rhizaria;Foraminifera							1	145	4	0	0	0
a8196a4581d64aba0e226d99fdc26d29	CGGTCACGTTCGTTGCTTTCAAGGATGACAGACTCAGTCTGACAGTTGTTTATAACAACCCGACCTATGTCTTTTTACATCCTATTATCTGAAACGCAATTAAGCAGACAGATCACTCCACGAACGTGACCG	Eukaryota;TSAR;Rhizaria;Foraminifera							0.997329	132	0	0	7	0
a96914ad11088466eb6dabe6f24b34d1	GTGGAGCGTGTGGCTTAATTTGACTCAACGCGGGAAACCTTACCGGGTCCGGACATACTGAGGATTGACAGGCGTTTCACATTCTCCACGGAGGCGCGCGTCGCACATATGTTATACGCACAGGTCTCAGATA	Eukaryota;TSAR;Rhizaria;Foraminifera							1	133	0	0	37	5
a981a6685b2f940e3ee47f2272dfe441	GTGGAGCATGTGGCTTAATTTGACTCAACGCGGGAAATCTTACCGGGTCCGGACACACTGAGGATTGACAGGCAATCTACCAATTTAGGTGTTAGTGGTTGGCTTCGGCTTATTGCTAGCATT	Eukaryota;TSAR;Rhizaria;Foraminifera							1	123	1	0	0	0
aa37d198c16d7fbb5cd1d875fdcc985d	CATGGAGAAGACGTTGCCGAATCGGGCAGCCGACTGGTTCGCTCAGGCGGAACAAGACCTCGTCCTCGGGCAGAGTCTCCAGCGCTTGGTTCAGTGCGTCTTCGGTTATGCTGTCGTGTGAAACCAGAAGCCACTCATGATCCTTCTTCTTTCCGGACGTAGGGACTTTTGTCAATGTGATGCGGCCAGCACAAGAGGA	Eukaryota;TSAR;Rhizaria;Foraminifera							0.993296	199	0	0	2	0
aa46b3e0ba7a77e77e421c913ff4e532	CGGTCACGTTCGTTGCCTTCAAGGTTGAAACCCATATAATGTACGTTGTTCCACAAAGTGTAATTAAACAGCAATAGTGAAGACAAACGACAAATGGTAACCTTTAATTAGTGAAACGCAATT	Eukaryota;TSAR;Rhizaria;Foraminifera							0.982779	123	0	22	0	0
ab477f332e501da28519352bbde75875	ACCACCTATCACACAATCATGAAAGGACTAGCATATTTCATATGACTGTAAGAAATGCTACTATCATATATAAATATATGTTAATAACACCCCCACAGCCATGCACCTGTCAATCCTCAATGTGTCCGGACCCGGTAAGTTTTCCCGCGTTGAGTCAAATTAAGCCACATGCTCCACGCGTTCTTGTGGTGCCCTT	Eukaryota;TSAR;Rhizaria;Foraminifera							0.997692	196	7	0	0	0
ac77e78976bf1fd03abec9483ac1d562	GGCTTTCCCGGGGTCCATTGCAAAAGCGCTGGACATCTTCTAGTATGAATTGTTTTTTGGAGTGATAGATATCTTTCATCAGATATCCTCGATTGATTTCAACCGGAAATAGTTTCGGAAATAGCTCAATTTGCTTATCGAGGTATATCCTGAAATCGATCGGGTTTTCGATACACGCAAAATAATCTTGTTGAGAAAAC	Eukaryota;TSAR;Rhizaria;Foraminifera							0.993848	200	2	0	0	0
ac9b661d63e3a024577d1b3d803ecc04	GTGGAGCATGTGGCTTAATTTGACTCAACGCGGGAAATCTTACCAGGTCCAGACATATTGAGGATTGACAGGTGATAATGTAAATATGCTAGTCCTTTCATGATTGTGTGATAGGTGGTGCATGGCCGTTCTTAGTTCGTGGAGTGATCTGTCTGCTTAATTGCGTTTCAGAT	Eukaryota;TSAR;Rhizaria;Foraminifera							1	173	2	0	0	0
ad68db1a479b5143992cd671c581344a	ATAAAATTCTGTCCCTCGGCACCAATTGAAAAGCTTCAGAGTTATCCCTCTGAAGCTTTTTCTGTTTGCGGCGAATATTTTAGGATGCTGTCGAAAGGGCACTTTCAGTGTCTCTTAAAAACGAG	Eukaryota;TSAR;Rhizaria;Foraminifera							0.990084	125	0	2	0	0
ad757f7d6f9de741e1fb034727e0d619	AGTTAGAACAAACGCCAAATGATATACCTTAATTTAAGTGAAACGCAATTAAGCAGACAGATCACTCCACGAACTAAGAACGGCCATGCACCACCTATCACACAATCATGAAAGGACTAGCATATTTAGCGATCAAAGCCCAGTTTTAACACCGG	Eukaryota;TSAR;Rhizaria;Foraminifera							0.997748	155	1	0	0	0
ade8dd61f1aa6d08fde8f01013d10f05	GTGGAGCATGTGGCTTAATTTGACTCAACGCGGGGAAACTTACCGGGTCCGGACACATTGAGGATTGACAGGTGCATACTATCATGATTGTGTGATAGGTGGTGCATGGCCGTTCTTAGTTCGTGGAGTGATCTGTCTGCTTAATTGCGCTTCAGATTAAATGGTTTACTTTGAATACATTTATTATATACTATGAAA	Eukaryota;TSAR;Rhizaria;Foraminifera							1	198	1	0	0	0
adf1ebf8dfeaad32f14aabae4f587ac7	CGCGATCAGTATCAGGCTGGCGGAAAACGGCGCGCTGGCCGTGCGGGGTTCGCCGACGAGTAGAAACACCCCGACGAAGGCGGCGCCCATGCCAAGCCCCCGACGCCACCCAACCTGTTCCTTGAAAACGAGCACGGCGAGCATG	Eukaryota;TSAR;Rhizaria;Foraminifera							0.988217	145	94	3	20	0
ae463bc43b67cf8e690540785a6c44a2	AGAACGGCCATGCACCACCTATCACACAATCATGAAAGGACTAGCATATTTAGCGATGAAAGTTCGACTTTTACATCGAAACAATCATCTATTGCCTGTCAATCCTCAGTATGTCCGGACCCGGTAAGATTTCCCGCGTTGAGTCAAATTAAGCCACATGCTCCACGCGTTCTTGTGGTGCCCTT	Eukaryota;TSAR;Rhizaria;Foraminifera							0.997215	185	0	22	0	0
af14bd933180057a886b95680d12a5ef	CGGTCACGTTCGTTGCCATCATCGTATAGTAGTAGGTCGTCGACGGCGTGAGGCCGGAAACGGCCCCCGTCACAGGCAAAGTGTAATAATCGGAGAAGGAACCAACCAACTGGTTCGAAGCCGTGCTATCCGCCTGCCAGGCGGCCGCGTCGGCGTTCTTGTGGTGCCCTT	Eukaryota;TSAR;Rhizaria;Foraminifera							0.991781	171	3	0	0	0
af2a33a6ff0c4b3bd5e957d56cfb49b8	GTGGAGCATGTGGCTTAATTTGACTCAACGCGGGAAATCTTACCGGGTCCGGACACACTGAGGATTGACAGGCGATATTTATAAAAAATTTATTTTTTATAATGTAAATATGCTAGTCCTTTCATGATTGTGTGATAGGTGGTGCATGGCCGTTCTTAGTTCGTGGAGTGATCTGTCTGCTTAATTGCGTTTCACT	Eukaryota;TSAR;Rhizaria;Foraminifera							1	196	0	1	0	0
b2452f84a427790c9d3abfffb780979b	CGGTCACGTTCGTTGCCGTCCGCATCGTTCAGGGTGAGTGTCATCGGGACCAGGCGCAGTTCGTCGGCGCCCGGCGGATCCAAGACCGCATCGCCCTCATCCAGGTTCTGGATCGCATCCAGCGGGAACAGAGACAGCGTCTTGTAGCCGATGGTGGCCGCGTTCTTGTGGTGCCCTT	Eukaryota;TSAR;Rhizaria;Foraminifera							0.991408	178	0	5	0	0
b3808efdd04ccb566b3dcf9fb32f8b31	CGGTCACGTTCGTTGCAATCTACCTAATTTTTGTAATCTTCATCGGCTTTAGCGTAATGCTTACAGAATTCGCTATTGGCCGTAAGACAGGTCTATCTGCAGTAGGCGCGTTCAAATCGACAGACCGTCGTTGGACCTTTACTGGCGTTCTTGTGGTGCCCTT	Eukaryota;TSAR;Rhizaria;Foraminifera							0.988956	163	2	0	0	0
b3ad09b9024ee20b78a6c969a4c69915	ATCATACTGTTCAACATCGCTTTCAGCGTGTCAGCTAAATCGTCGGGCGCTTGCCGTTTTCCCGTTTTGACCCAGTGCGCCACGATGGCGATCATTAGATTGATGCGTATCTCAACTCCATACGCTACGTATTCGTCCGCTACCTGCATCTGTTGCGCGGCCTGCGTTCGACGAGTGCGT	Eukaryota;TSAR;Rhizaria;Foraminifera							0.996212	180	0	2	0	0
b5308f051e62ce6fb221a35ce9e2a63a	TTGCGTTTCAGATAAAAGGGCCTAATCGTGTATACTAGCACGTGCCAATATCAATTGGTGCGTTGTTCGGTTGAGCGTTAGCCCTATGAAAGCAACGAACGTGACCGAGATCGGAAGAGCACACGTCTGAA	Eukaryota;TSAR;Rhizaria;Foraminifera							0.999668	131	0	6	0	0
b53ecd494cc0c1e4dbc408dd37a06218	ACGCTCTTCCGATCTAAGGGCACCACAAGAACGCGGGTGAACACGAACTGGCAGCCAAAGCCGAACAGCGCGGCAATCAACGCAACGAGCGGCAACGAACGTGACCGAGATCGGAAGAGCACACGTCTGAACTCCAGTCACGTAACATCATCTAGTG	Eukaryota;TSAR;Rhizaria;Foraminifera							0.996692	157	10	0	0	0
b58a5a83aa2a7a6b0819883387d72411	CGTCACGAGAATCCGCGTCAATAATGGTGCACCGGATGCCGATCTGCGTTCCGGACTGCGGCGCAAGATAAGGAAAGACCGTCCATGGCAGCAAGATCTCCGTCACGTACCCGTCACTGCTTCCCGCCACTGCGAACTCTATGTTCCCCTGTGCCGCGGCTGGCGTT	Eukaryota;TSAR;Rhizaria;Foraminifera							0.999508	167	0	3	0	0
b59b3d71ede4e141a60daabb1c917765	ACTCGCGCCGACATCGACCTGGAGAAAGTCCGTAGGGGGGGTGAGGTACTGGAGGAAATTCGGAAGGAGGATGCCGGAGAGAATGATGACGAAGTTGATGCTGTGCAGGTGCGCTTGCAGGAGCGTGTGCAGGAGCGTGGGT	Eukaryota;TSAR;Rhizaria;Foraminifera							0.994418	142	0	2	0	0
b5cf48df47ea0bfeac5e664f232681ac	TGAACCTAAATCCGCCCCGGCCGTGTATCTGTCTGCTTAATTGCGTTTCGCAATGGATGGTATTCATTTAGCGTACCGCGTGGGGTTCCCCACTTGCTTAACTGTGAGTGGCCCCGCTGCGGTGTCGTGATACACTCATCCTGAAG	Eukaryota;TSAR;Rhizaria;Foraminifera							0.999984	146	0	5	0	0
b70d0a5d035080e67abf445223def1cd	CGGTCACGTTCGTTGCCACCACGAAAGGAAGATACGATCAGACGGAACCCGGAGAACTGCGTGTGATATTCGCCTTCACAGCATTGTGCGCTGTGGTGCCGTCGCTCTTGCTGCTGTGGTATTTTTACAAGCGCGACCTGCACCCCGAGCCTCGCGCGGTGCTGATCAAAACGTTCCTGCTCGGCGTTCTTGTGGTGCCCTT	Eukaryota;TSAR;Rhizaria;Foraminifera							0.995863	202	2	0	0	0
b715953067e3009d3ba930e4e7c0f013	GCCGCAACTCCGGCGGAATGACTGGCAGCGCCGTTGTAGACATGGTGGATCTCGTGCTGGCGCAGCCGGTAGGGGCAGGCGAGTGACAGCAGCAGGATCTGCTTGTAGACGGTGTTGATGGTGCTCGAGCCCTTGCCGGGCAGGGTGGTGTCTGTGATCGGT	Eukaryota;TSAR;Rhizaria;Foraminifera							0.992978	162	0	0	2	0
b71f84df2ede78098635914a4e3029f2	GTGGAGCATGTGGCTTAATTTGACTCAACGCGGGAAATCTTACCGGGTCCGGACACACTGAGGATTGACAGGCGATTGTGGTTTCTCCCTCGTTGGAGTGATCTGTCTGCTTAATTGCGTTTCAGATATAATGGTGGACACAAAAAGCAAGTCGCTCGCAAGAGTGGATTCTTGTGGATGTCGTCACACCTATGAAG	Eukaryota;TSAR;Rhizaria;Foraminifera							1	197	0	1	0	0
b72e955e161d2f743f2e95d004e12837	AGGTACGGTCCGGACGATACGCCCTGTTCCTGACACAAAACCAAGAGCGCCTTAAAACCGTCTCCGAATCTGCAAGGCTCAGCGGCACAAGTTCAATCTCAGACGGGTCCACTCTCAGGATCGCCACGTCTCGCAGCGGGTCCGAAACTATT	Eukaryota;TSAR;Rhizaria;Foraminifera							0.999264	152	0	2	0	0
b7e1d63e2a4b84846d2b149c697393b3	ATGGAGTGCGTGGTCAAACATTGACTCAACGCGGGAAAACTTACCGGTTCCGGAAACACTGACTGAGTATTGGAAGGTCTTTCATGATAGTGTTATATGTGGTGAATGACAGTTCAGTTCGCA	Eukaryota;TSAR;Rhizaria;Foraminifera							0.999997	123	61	1550	0	0
ba7dd0dd640c1636390f924a7efdcd5c	GTGGAGCATGTGGCTTAATTTGACTCAACGCGGGGAATCTTACCGGGTCCGGACACACTGAGGATTGACAGGTGTTTGTAGCTTTTTTAAAGTTACTTTAAATATGCTAGTCCTTTCATGATTGTGTGATAGGTGGTGCATGGCCGTTCTTAGTTCGTGGAGTGATCTGTCTGCTTAATTGCGTTTCACT	Eukaryota;TSAR;Rhizaria;Foraminifera							1	190	0	1	0	0
bb87f7c965d86a0e3a0310b60be72a9d	CATGGCTGTGGGGGTGTTATTAACATATATTTATATATGATAGTAGCATTTCTTACAGTCATATGAAATATGCTAGTCCTTTCATGATTGTGTGATAGGTGGTGCATGGCCGTTCTTAGTTCGTGGAGTGATTTTTCTAAGGAGTTATGGTAGGTTACACAGTTTTTATACTCCTGTT	Eukaryota;TSAR;Rhizaria;Foraminifera							1	178	0	0	0	2
bc2c525660e25ad7e072f700d258b6cf	ACGAAGCGTGCCATCGCTGGCGGCTTGGAGCTTTCCACGGGTAAGATCGACTTCGATCGCGTTACGGTTGTCGTCGAGAACCTTGAATCCTTGCTTGGTAACCAACTCGCCCGCGTCGTTCACCTTGAACTGACCATCTCGAGTATAAACGAGTTGGCCGTCGTCTGCCAAA	Eukaryota;TSAR;Rhizaria;Foraminifera							0.993346	172	2	0	0	0
bd43365a7c6db683163a89e263728cc2	AGTCAAGCCGCGAAGCCCGCCTCCGTGGAGAATGTGAAACGCCTGTCAATCCTCAGTATGTCCGGACCCGGTAAGGTTTCCCGCGTTGAGTCAAATTAAGCCACACGCTCCACGCGTTCTTGTGGTGCCCTT	Eukaryota;TSAR;Rhizaria;Foraminifera							0.995851	132	0	39	0	0
bf569d5722c8833ffa8d464cb64ffa7d	CAGCCTCCTGGGTAGCTGGGATTACAGGCACATGCCACCACACCCAGCTAATTTGTGTATTTTTAGTAGAGATGGGTTATCACCATGTCGGCCAGGCTGGTCTGGAACTCCTGACCTGAGGTGGTCCATCTGCCTCGGCCTCCCAAAGTGCTGGGATTACAGGCATGAGCCACCACACCCAGCCCTGTAATTGTTTTATTAT	Eukaryota;TSAR;Rhizaria;Foraminifera							0.997841	202	0	2	0	0
bf5e2d47699fab656d410daa5a06ba0e	GACTAGCATCTTTGATATACAACAACATCAACTATATTAATAAAAATATAGATGAGTGCTGAAGTATGCTCCTGTCAATCCTCAATGTGTCCGGACCCGGTAAGTTTCCCCGCGTTGAGTCAAATTAAGCCACATGCTCCACGCGTTCTTGTGGTGCCCTT	Eukaryota;TSAR;Rhizaria;Foraminifera							0.997409	161	0	14	0	0
bf8786d04f426d8226798471824560b9	CTAAGAACGGCCATGCACCACCTATCACATAATCATGAAAGAACTAGCATCTTTAAGCACGCACACCCGAAGGCGTGAACGTGCATATATCTGTCAATCCTCAGTGTGTCCGGACCCGGTAGGATTTCCCGCGTTGAGTCAGATTAAGCCACATGCTCCACGCGTTCTTGTGGTGCCCTT	Eukaryota;TSAR;Rhizaria;Foraminifera							0.990698	180	0	0	0	104
c035cd6e0fb67a0d52bd85874d377c9e	CGGTCACGTTCGTTGCCTTCAGGATGAGTGTATCACGACACGAACTAAGAACGGCCATGCACCACCTATCACACAATCATGAAAGGACTAGCATATTTACATTATCACCTGTCAATCCTCAGTGTGTCCGGACCCGGTAAGTTTTCCCGCGTTGAGTCAAATTAAGCCACATGCTCCACGCGTTCTTGTGGTGCCCTT	Eukaryota;TSAR;Rhizaria;Foraminifera							0.996149	198	0	0	0	23
c0640e631a279010305f8b59ddc7fb8d	CCGGTCGCCCCGGCGATCAGAAGATGCGGCGCTTCTTTGCTGACATCGATACGAAAACAGGAACTGCCACCCGTTCCATTCTGTGTGTGCCGCTGCTGGTCCGCGAGCGGTTGATTGGAGATC	Eukaryota;TSAR;Rhizaria;Foraminifera							0.992153	123	0	2	0	0
c12a5e84a5825506bfd99428adae159b	CAAAAACAACACTATTGAAAATAGTATCGGCGCCGGAATAAAACTATGTGGTGAAGTATCGGGGGATTGCGTTATGCCCGGCGATATTGCCGTTGGATAGGAGCTTGAAGTCGTTGATCGGCAGGCCTTCCCGG	Eukaryota;TSAR;Rhizaria;Foraminifera							0.999257	134	0	2	0	0
c1cca1b6f373e0a9adf9a8b3da799503	CGGTCACGTTCGTTGCTTTCAAAGGATCTTGAGTTTGAGCCACGTCCTGTTACAGACAGTGACCTACACTCTTAAAGTCCTTTTTATCTGAAACGCAATGGATGGTATTCATTTAGCGTACCGCGTGGGGTTCCCCACTCGCTTAACTGTGAGTGGCCCCGCTGCGGTGTCGTGATACACTCATCCTGAAG	Eukaryota;TSAR;Rhizaria;Foraminifera							0.995217	191	0	0	0	3
c2e384f7bd30d653b1256b4e6b2aa715	GTGGAGCATGTGGCTTAATTTGACTCAACGCGGGGAAACTTACCGGGTCCGGACACATTGAGGATTGACAGGAGCATACTTCATGATTGTGTGATAGGTGGTGCATGGCCGTTCTTAGTTCGTGGAGTGATCTGTCTGCTTAATTGCGTTTCACTATGGACCCTTACATGTCGCTTGTAGCGCGAGACTTGTTC	Eukaryota;TSAR;Rhizaria;Foraminifera							1	194	0	2	0	0
c61b2e44d2d737404753372ad3055fcc	CCCCATCAATCCGCACTTCACAAACGACGATAAACAGGCGAATTGAATCCGCTGCAAATCGGGCGATTGCGGGTTCACTCCCCAGGCGGACGCCAACCCCGCGTCGACCGCGATCCAAATGATCATCGCCGCCATCAACATCCAATGGTCCCAGCCGGCCTCGCCGCCTCCTTCGCGCAATC	Eukaryota;TSAR;Rhizaria;Foraminifera							0.98803	182	2	0	0	0
c72e3d0be18ae61ae2bb518dcd68f81a	GTGGAGCATGTGGCTTAATTTGACTCAACGCGGGGAAACTTACCGGGTCCGGACACATTGAGGATTGACAGGAGCATACTTCAGCACTCATCTATATTTTTATTAATATAGTTGATGTTGTTGTATATCAAAGATGCTAGTCCTTTCATGATTGTGTGATAGGTGGTG	Eukaryota;TSAR;Rhizaria;Foraminifera							1	168	0	6	0	0
c75f976146b3baa211fcdbe13a8ac11e	CATATTTACTATTAGGTTCGCCTGTCAATCCTCAGTGTGTCCGGCAACGAAAATGATCAGGGAATATTTCGTAGTATCGCGCAAGGGCGGCACGAAATCCCCATTCCGGATTGAACGTGAATTTGCAGAAA	Eukaryota;TSAR;Rhizaria;Foraminifera							0.998066	131	0	2	0	0
c8f03aeb81d8095973e007c62725c2e6	GTTGCTGGCGTCGCTGCTGAAGAATTCCGGTGTCAGCAAGGCGATCGTCTTCACGCAGCGCAAACATGCGGCGAACCGGGTCGTGGCCAAGCTGGCGGCGGCCGGTATCGAGGGTGCGGCGATCCATGGCAACAAGAGCCAGGCCGCGCGTACGCGGGCGCTGACCGGGTTCAAACAGGGAAAGTTCCGGGTGTTGGTG	Eukaryota;TSAR;Rhizaria;Foraminifera							0.998474	199	19	108	0	0
c9561fb5eda87250b4baa96e3441771e	GTGGAGCATGTGGCTTAATTTGACTCAACGCGGGAAATCTTACCGGGTCCGGACTCACTGAGGATTGACAGGCGCTTGTAGGTTTTCTTTTTGAAAACCTGCAGTAAATATGCTAGTCCTTTCATGATTGTGTGATAGGTGGTGCATGGCCGTTCTTAGTTCGTGGAGTGATCTGTCTGCTTAATTGCGTTTCAGAT	Eukaryota;TSAR;Rhizaria;Foraminifera							1	197	1	0	0	0
c965dd456d8fde0aad7e131b485b4185	CCGCAGGGGTGGTGAAGGAAGTGCTGGTCGCGGTCGGTGACAAGGTCGCCGAGGGCACGGTGCTGCTGAAGGTCGAGTCAATGACTACCTCGGCAGCGACCTCGGCAGAGGCGCCCACAGATC	Eukaryota;TSAR;Rhizaria;Foraminifera							0.997158	123	2	0	0	0
ca2509d3fd07f84f8e1dfd80a1e46909	AATTAAGCAGACAGATCACTCCACGAACTAAGAACGGCCATGCACCACCTATCACACAATCATGAAAGGACTAGCATATTTACAAATGGTCGCCTGTCAATCCTCAGTGTGTCCGGACCCGGTAAGTTTTCCCGCGTTGAGTCAAATTAAGCCACATGCTCCACGCGTTCTTGTGGTGCCCTT	Eukaryota;TSAR;Rhizaria;Foraminifera							0.994726	183	0	537	0	0
ca3497370fd15583fa50f789a64f9b4e	GTGGAGCATGTGGCTTAATTTGACTCAACGCGGGAAATCTTACCGGGTCCGGACACACTGAGGATTGACAGGCAATCTACCAACTTGGGTGTTGGCTTAGTTTCGGCTAGGTCAGCATTTAAGTTGCTGCAAACATGAAGGTCCTTTCATGATTGTGTGATAGGTGGT	Eukaryota;TSAR;Rhizaria;Foraminifera							1	168	0	5	0	0
cafdf67f4a40bc7e1b25b947d5c08c79	CGGTCACGTTCGTTGCCTTCAGGATGAGTGTATCACGACACCGCAGCGGGGCCACTCGGCAATGTTCTAAGTGTCAACAAAGACAACAAAGAAATCAAAGCGTACGTGATAACAACCCATATATCTGAAACGCAATGGATGGTATTCATTTAGCGTACCGCGTGGGGTTCCC	Eukaryota;TSAR;Rhizaria;Foraminifera							0.996986	172	0	0	2	0
cb8c8f54a926990fa7e6f0a16edb6ad2	ACCACCTATCACACAATCATGAAAGGACCTTCATGTTTGCAGCAACCTAAATGCCAATTATCAGCCGAAACCAATAATCAACACCTAAGTTGGTAGATTGCCTGTCAATCCTCAGTGTGTCCGGACCCGGTAAGATTTCCCGCGTTGAGTCAAATTAAGCCACATGCTCCACGCGTTCTTGTGGTGCCCTT	Eukaryota;TSAR;Rhizaria;Foraminifera							0.989813	191	0	13	0	0
cbb2784422c080bf93667db6b302b983	GTCTGCTTAATTGCGTTTCAGATAATTGGGAGTTGCAACAGGTCATTGTGTCCGGGTAAAACTGTGACAACTTTGATTGTGTTCGCTCCCTTGAAAGCAACGAACGTGACCGAGATCGGAAGA	Eukaryota;TSAR;Rhizaria;Foraminifera							0.999982	123	0	0	3	0
cbb4ca0f9640848455285333e71166b4	ACCTGGGTGGCTACGCCCCACTTCTACGCGCTTGATCTGTGTACGGCTTGCTCTGTGTACGGCTTGCTCTGTGTACGGCTTGATCTGTGTACGGCTTGATCTGTGTACGGCTTGCTCTGTGTATGGCTTGCTCTGTGTATGGCTTGCTCTGTGTATGGCTTAATCTGTGTATGGCTTGATCTGTGTACGGCTTGA	Eukaryota;TSAR;Rhizaria;Foraminifera							0.998202	195	0	3	0	0
cc41fcf32a5916e24f65b43ebc618cb1	GTGGAGCGTGTGGCTTAATTTGACTCAACGCGGGAAACCTTACCGGGTCCGGACATACTGAGGATTGACAGGCGTTTCACATTCTCCAAAACGGGAGACGGGCGCGAACCCGCCAGATCGGAA	Eukaryota;TSAR;Rhizaria;Foraminifera							1	123	0	0	21	0
cc8261cb501ead8a65b1d0d35532d954	CTGCCAACACGATAATGAGGACGATGAGGTATGCCCGGTCCGGTTTGCGGACAATGCGCGAAAGGACTTTGTTATAACCCCGTTGTAGCCATCGTATCAATGGGGATTCGCGGCGCTCGAGTGGCGTATGGCGCAAGAGAATAAAACTCATCGCCGGTGTGACCGTTAAC	Eukaryota;TSAR;Rhizaria;Foraminifera							0.991747	170	657	8	115	2
cf4e0b6944743e7722b97d38cbf5a067	ACTAAGAACGGCCATGCACCACCTATCACACAATCATGAAAGGACTAGCATATTTACTATAAGGTTCGCCTGTCAATCCTCAGTGTGTCCGGACCCGGTAAGTTTTCCCGCGTTGAGTCAAATTAAGCCACATGCTCCACGCGTTCTTGTGGTGCCCTT	Eukaryota;TSAR;Rhizaria;Foraminifera							0.989813	159	80	0	0	0
cf9a01bd019b6659008d60f0869b05a5	TGTCTAATGAAAGAACACAGTAAGAACAAACGACTTATGATCGGTCTTTATTAAGTGAAACGCAATTAAGCAGACAGATCACTCCACGAACTAAGAACGGCCATGCACCACCTATCACACAATCATGAAAGGACTAGCATATTTAGCGATCAAAGCCCAGTTTTAACACCGGGACAATGATCAATTGCCTGTCAATCCTCA	Eukaryota;TSAR;Rhizaria;Foraminifera							0.992445	201	1	0	0	0
d08c621ad049693ddb9bb1672b1add16	TATTCAAGTCGGCGAACAACAGACCCCAGGCCCGGGACGGCAGATCGATGCCCGCCGATTTGGTGAAAGGTCGGAAGCTGATCGGCAGCGCCCAGCGCCGCCTGCGGGAGATCGGAAGAGCAC	Eukaryota;TSAR;Rhizaria;Foraminifera							0.994133	123	0	2	0	0
d19461daaaf70fc1007e52b2dbc5bc1f	TCTATGATGAGCCAGTTTTCGAGAAGGGGCGATTTCAGATGACGGGAGGCAACAGGGGCGGGAAGACAAGACGCAGGGCCAAAGCGGCCCGAGTTAAGAGGGGCGGAGGGAAACGGGCCGCAGGGGGAGGTGTAGGGAAAAAGCGAACAACTAAGAAATGATCGGACAAGCCGTTACGGATGGCGGGACCCGGG	Eukaryota;TSAR;Rhizaria;Foraminifera							0.98958	194	0	2	0	0
d2cd8ccb75ba99e6266fcce0b33d8810	CGGTCACGTTCGTTGCCATGCTCGCCGTGCTCGTTTTCAAGGAACAGGTTGGGTGGCGTCGGGGGCTTGGCATGGGCGCCGCCTTCGTCGGGGTGTTTCTACTCGTCGGCGAACCCCGCACGGCCAGCGCGCCGTTTTCCGCCAGCCTGATACTGATCGCGGCGTTCTTGTGGTGCCCTT	Eukaryota;TSAR;Rhizaria;Foraminifera							0.983972	180	102	9	6	0
d3b2b1a1157d462e7d8cc7d548cffce2	GAATCTTTCTCTTGCTGATATGGTCTTCAGGTGAAGCAGGTCCTTTTGCGGAACAAGCAACCCTCCTTGTCTGCACAGTCGTAATTTGTGTTATTAGCACTCTCTTCGTCAGGGGGGTATTCAAAGGCTGGTTGAAGAGGAGGGATGAGGGCTCAGTGGGCTCGAATGTTCTATATGCGTTCTTGTGGTGCCCTT	Eukaryota;TSAR;Rhizaria;Foraminifera							0.99661	195	0	2	0	0
d5259c9334e17f0cf042a8d654e23ede	GATATCGACACTCTCATCCTCGTGGGCGGTGACGGCACCTTGGATATCGGAATGCGCTTCGCGAAGATGGGCGTGCCGGTCGTCGGTGTTCCCAAAGCAATCGACAACGATCTCGGCGCAACGGACCTCGCGTTTGGTTTGGACACGGCAGTCGCCACG	Eukaryota;TSAR;Rhizaria;Foraminifera							0.991586	159	0	3	0	0
d7bcd32fef7d5695c91200068b98214a	GTGGAGCATGTGGCTTAATTTGACTCAACGCGGGAAAACTTACCGGGTCCGGACACATTGAGGATTGACAGGTGCATGGCTGTGGGGGTGTTATTAACATATATTTATATATGATAGTAGCATTTCTTACAGTCATATGAAATATGCTAGT	Eukaryota;TSAR;Rhizaria;Foraminifera							1	151	0	63	0	0
d821b669d0accfb9783299a7e1d66d99	ACCCTAACCCTAACCTAACCTAACCCTAACCTAACCCTAACCTAACCTAACCCTAACAGGCCATACTTACTTTGCCCATATGGTAATGCCTTACCTGGTACCCCAGAAGACAATTTTAACTATTATCTTTCTTCTAACAGAATATACATAGAGTGCACATTTGGAGAAATGCATCGTAGGTGG	Eukaryota;TSAR;Rhizaria;Foraminifera							0.997566	183	2	0	0	0
d9e8c58038b07ac53511a57615d78ffd	CCCCACATAGCCCAGGCGGCGCTGGTTCCCAAAAAGAAGAAGAAGGGCCAGCCGGCCGAAAAGCAATTGAATGCCCACTACTTCGGACAGTATTTGCAGACTTACATCATGGCCCGCACCGGCCTGGTCCTGGACATCGACGTGCACGACCGGACAAAGACAGGGCGCGTGCCACCGACATCCGACCCAAGGTGCC	Eukaryota;TSAR;Rhizaria;Foraminifera							0.996795	196	0	2	0	0
db09b54171580d1e8dd5e734b9dbe650	GACAGAAATATTCCTCAACACCGGCGCCCCGCCCCCTGCGGGCATCACCTCGCTGGGCCGCTGGCATGCGCCAGGTTCCGCCTGCGGCTGGCAGCTTTTGGAAAGCAACGAACGTGACCGAGA	Eukaryota;TSAR;Rhizaria;Foraminifera							0.998592	123	3	0	0	0
db543c6b29218c2ac37be44e469f0c2b	ATGCACCACCTATCACATAATCATGAAAGAACTAGCATCTTTAAGCACGCACACCGCGAACGGCATGAACGTGCATATATCTGTCAATCCTCAGTGTGTCCGGACCCGGTAAGATTTCCCGCGTTGAGTCGAATTAAGCCACATGCTCCACGCGTTCTTGTGGTGCCCTT	Eukaryota;TSAR;Rhizaria;Foraminifera							0.994329	170	72	0	0	0
dc461955611be46cef956d2ba3990f05	AGCAAACGTGACGTTGAACGATGTCGTGTTGGCGACCGTTGCAGGTGCGCTCAACAAATTCTTCGAAGACCGCGGAGAGCATTTGTCCCGGCCGCTGGTTGCAAGCGTGCCGATCGCGGTGGCGACGCCGGGCAATGCACCACGTGAAGCGGGCAATCGTGTTGCCAATCTCTTCACATCCCTGT	Eukaryota;TSAR;Rhizaria;Foraminifera							0.941393	185	14	8	0	55
e00871c9f6d00fd6621387bd40db66f6	CGCTGACATGATCAAGCACGACACGATCTTTACGAACGTGGCGCGCACGGAAAACAACGAACCCTGGTGGGAAGGAAAGGCCGACGGTGAGCCCGCTTACGACTGGCGTGGCCAGCCTTATGACCCGGCGCAAGGCAAGGCCGCTCACCCGAACTCCCGTTTTACGGTGGCA	Eukaryota;TSAR;Rhizaria;Foraminifera							0.990028	172	3	2	0	0
e2347b8adeeffe58581cb0533162e6ef	CCTCAGTGTGTCCGGACCCGGTAAGTTTTCCCGCGTTGAGTCAAATTAAGCCACATGCTCCACGCGGGTCACCCCTCGACACCCAAAGCCGCCAGGCGCGCGGGAAACTCGGTGTAGGAGAATAACCGTTCGTACTCCAACAGC	Eukaryota;TSAR;Rhizaria;Foraminifera							0.999712	144	0	2	0	0
e38aad833720b0179785d559e71b6e08	CTCCCGGATCGAACGCTTCCTGGTCATCGACAAGCTGGGCGAAGGGGGCATGGGGGTCGGCTCGGTGGGTTTGGGAAAGGGCCGAGTCTCTACCGAATCGGTCCAGGTCTCGCGCGCCGATTTTTCCAGGGACCCGTCCATCTGCTCCGGAACTGCGGTCCGCGGAGTGGATGAGCTG	Eukaryota;TSAR;Rhizaria;Foraminifera							0.971359	178	0	0	0	2
e4032db270f73f886d784aa898909b14	CGGTCACGTTCGTTGCGTTCGTCGCGAAGACATCTCTCACGACGACATCGCTCGCGCACATCGCGGACTTGAGAGAGCGCTTGAGGCGATGATGTCTGGCCGGTATGACATCGTGGTGCTGGACGAGCTGAACGTTGCGATGTGGTTCGGTCTGCTTTCAATCGAAGACGTCCTGGCGTTCTTGTGGTGCCCTT	Eukaryota;TSAR;Rhizaria;Foraminifera							0.995165	194	0	0	0	2
e463ef99ecbea44dd6f0f8adfba543fe	CGGTCACGTTCGTTGCACGATGATTCGCGGGCGAATAGAATCTCGTTTCTGTGGTCACTAGATTTACGAATACGGAAGTTTGGCTGTGAATCGAACTCTTCCACTACGCAAGGGCTTTACACTCGTAGAACTCTTGGTGGTGATCGCGATCATTGGCGTTCTTGTGGTGCCCTT	Eukaryota;TSAR;Rhizaria;Foraminifera							0.988064	174	11	0	0	0
e53c19dd9f78a9956ca821486c80f67f	GGCCATGCACCACCTATCACGCAATCATGAAAGGACTAGCATATTTGATATAAGAAGTTTATATAAATTAAATTTATATAAATCTTATAAAAACCTGTCAATCCTCAGCGAGTTCGGACCTGGTAAGATTTCCCGCGTTGAGTCAAATTAAGCCACATGCTCCACGCGTTCTTGTGGTGCCCTT	Eukaryota;TSAR;Rhizaria;Foraminifera							0.996992	184	0	2	0	0
e5c69535d5291495df89f9dbbae91e59	CACCACCTATCACACAATCATGAAAGGACTAGCATATTTAAAGTAACTTTAAAAAAGCTACAAACACCTGTCAATCCTCAGTGTGTCCGGACCCGGTAAGATTCCCCGCGTTGAGTCAAATTAAGCCACATGCTCCACGCGTTCTTGTGGTGCCCTT	Eukaryota;TSAR;Rhizaria;Foraminifera							0.996884	157	0	0	2	0
e761a21e1b357f72f5bfdc86b3bd8909	GCGGTGAAAAACCGTCTGACGACCGGAAGCCAATTCCACGAGTCGCCGACAACGCGGGATGTCAATTTCGCCATTTTCCGCCAATATTCCGAAGACAATACCGTCAGCGCCCATGTCCAATGCAACCTCTGCGTCGCGCAGCATGACGCGGTAATCTGGATCGCTGTAGAAAAAACCGCCACCACGCGGTCGCACCATG	Eukaryota;TSAR;Rhizaria;Foraminifera							0.982291	199	14	6	0	106
e91f0c00e3cc83d1218806ca36d4f554	CCTATCACACAATCATGAAAGGACTAGCATATTTGCTGCGAAATGTAAAATAAATTTACAAATCACAATCGCCTGTCAATCCTCAGTATGTCCGGACCTGGTAAGATTTCCCGCGTTGAGTCAAATTAAGCCACATGCTCCACGCGTTCTTGTGGTGCCCTT	Eukaryota;TSAR;Rhizaria;Foraminifera							0.999525	162	0	19	0	0
e9668e3b30fdd89eef922fb1678742a3	CGGTCACGTTCGTTGCGGACTTCTTCCGGCACCCGCGATTCGAAAGTCTTGCGCGCTTCACCCAGCTGTTCCTCCAGGGCGGCCTGGAGGTTGCCGTTCTTGAGACCCTCCTCGATGAGATCCTTGTGGTATAGGAAGAGGTCCGCCACCATCACACGGGCAACTCGGCGCGCGTTCTTGTGGTGCCCTT	Eukaryota;TSAR;Rhizaria;Foraminifera							0.993362	190	0	0	3	0
e96df17b73f89dcd05a0631779b2425e	GCTCCTGGCGGGGTATCAGGGCACGTCCGGTGGCGATCCGGTCTCGGGGTGCGCGGCGGTGGAGGCCCGGCTCTGCCAGGCGTAGACGTGGGGCTCCACGGCGTTCGTGGCGAAGGTCAGCGCGCCGCTCACCCGGAGCCGGGT	Eukaryota;TSAR;Rhizaria;Foraminifera							0.996523	144	0	2	0	0
ea0d2bf7296e4d12650e4b244f278bca	TCCTAGGGGTACGTCGCTGACCATCTGCGAACGAACTGAATTATCGAGCGTCACGCGCACTCGTTCCGCCCACTCGTCGCTCCGCATAGTGGTAGATGCGGTTTTAGGTAGCCCCCAATATCGAGTCTTAGTGAATGAATCCTCGGTAATA	Eukaryota;TSAR;Rhizaria;Foraminifera							0.999562	151	0	2	0	0
ea36c7c37629ea7b95617a635898e495	CCAATGCGTGCACGGCAGCCAATTCCCTCTGTTGAGCCACTTCTCGCTCTCGCGCTCGATCAGCTTCGGCAGCGCGCAGAGATTCCTCCAGCTTGCGTTGCTCCGCTTCCTTGGCTGCCAATGCCTGGGCGGCATCCAAGTCCCGCTGCAGGGCCTCCGCCCGCTCCCGCTCTATCTGCTCCTGCACTGCT	Eukaryota;TSAR;Rhizaria;Foraminifera							0.996385	191	0	2	0	0
eb05e9497308ff02f04605b89614c5a6	GCGGTGAAAAACCGTCTGACGACCGGAAGCCAAATCCACGAGTCGACGACAACGCGGGATGTCAATCTCGCCATTCTCCGTCAACACTCCGAAGACAATACCGTCTGCACCCATTTCCAGCGCAACCTCTGCATCGCGCAGCATGACGCGGTAATCTGGATCGCTGTAGAAAAAACCGCCACCACGCGGTCGCACCATG	Eukaryota;TSAR;Rhizaria;Foraminifera							0.990088	199	7	0	0	0
ec4901dc3f14874078c0e091134eac0f	CGGTCACGTTCGTTGCTTTCAAGGATGACAGACTCAGTCTGACAGTTGTTTATAACAACCCGACCTATGTCTTTTTACATCCTATTATCTGAAACGCAATTAAGCAGACAGATCACTCCACGAACTAAGAACGGCCATGCACCACCTATCACACATGCTCCACGCGTTCTTGTGGTGCCCTT	Eukaryota;TSAR;Rhizaria;Foraminifera							0.981606	182	1	0	0	0
ec72f5638c362162486c725787713c40	GATGCGCAGTTTCTCTATGGCGCACCGGGCGCCGAGCTGGCGGTCGGAGGCGTTCTTCTCGACCATCACCTTGAGCAGCTGCTGGAGGTTGAACCCCAGCCGCTGTCCGCCCTCGCCGGGTGCTGCACCGGTCACGGTTGGCTAGTCTCCCATGGTGACGCGGGCCACCTCCTCGGGGGTGGTGACGCCGTTCAGAA	Eukaryota;TSAR;Rhizaria;Foraminifera							0.996869	197	0	0	0	2
eda687701582563b22d68482fae6db7e	ATCGCTAAAAATCATGACGCCTCACGTCCCTGTTTCAAGCGAGCGGCAAAATCATCTGCGATGAGATCCGTAAGGAGCTCCGCCCCCTTTTTATTCAGATGGACCTTGTCGTATCGGACGGAGGGCTCGAACAGCTGCGGATGCGCGGAAGGATTCTGATAGCTGCGGAGCCAGACGCCCGCGGCGCGAACCTCTT	Eukaryota;TSAR;Rhizaria;Foraminifera							0.998619	196	0	2	0	0
edf9ecf9fa7ade4c2221e682f3ddfdd9	AAGGAAACACAGTAAGAACAAACGTCAAATAGTGGACCTTTGTTTAAGTGAAACGCAATTAAGCAGACAGATCACTCCACGAACTAAGAACGGCCATGCACCACCTATCACACAATCATGAAAGGACTAGCATCTTTGATATACAACAACATCAACTATATTAATATAGTTGATGTTGTTGTATATCAAAGATGCTAGTCCT	Eukaryota;TSAR;Rhizaria;Foraminifera							0.998679	202	0	2	0	0
ef524537ac5a3fc412e8c730ddd9cd69	AATTTTCTTTTGCCAAGGCAAAAAGAAAGCGGTTTTTTTAAGGGGTAAGTCAACATGCAAAGAGTGTGGAGGAAGTCGGATTTGTTCCCATGGAAGAGAGAAGTCAAGATGCAAAGAGTGTGGAGGAAGTCAGATTTGTTCCCATGGGAGACTGAAGTCAAGTTGCAAAGAGTGTGGAGGAAGTCAGATTTGTTCC	Eukaryota;TSAR;Rhizaria;Foraminifera							0.998201	196	0	2	0	0
f2663880e379d36eb23faa2ec3e08a39	GATGAGTACCGTGACCGCGGTGATGTCCATCAGGCGGTTGAATATTACCAGCAGGCTCTTAATGTGAACCCCGGGAACCTGAAGGCGCAGACGAATATCGCCAGTGTGCACCTCGACCAGAAGGAGTATGATGAGGCGGCATCAGCTTTCGAACTGACCTTGAAAATCGACCCTGAAGATGTGGCTGCCCCATCAC	Eukaryota;TSAR;Rhizaria;Foraminifera							0.998876	196	0	2	0	0
f6a853d7886651336b2a20af25a2a836	CGGTCACGTTCGTTGCTTTCATGGAAGCGAGCTCAGCCAAAGTTGTCGCAGTTTTACCCGGACACAATGACCTGCTCTTGTCTTCCAATTATCTGAAACGCAATTAAGCAGACAGATCACTCCACGAACTAAGAACGGCCATGCACCACCTATCACACAATCATGAAAGGACTAGCATATTTGATCACAAACTCCAAAACG	Eukaryota;TSAR;Rhizaria;Foraminifera							0.996546	201	0	0	1	0
f95a625d511888effd4e58388c8fcdde	AGCAGGTAGCCGGTAGCAAGTAGTAGGTAGCAAATAGTAGGTAGCAAGTAGTAGGTAGCAAGTAGCCGGTAGCAAGTAGCCGGTAGCAAGTAGTAGGTAGCAAGTAGTAGGTAGTAGGTAGTAGGTAGTAGGTAGTAGGTAGTAGGTAGTAGGTAGTAGGTAGTAGGTAGTAGGTAGTAGGTAGTAGGTAGTAGG	Eukaryota;TSAR;Rhizaria;Foraminifera							0.997816	195	0	0	0	2
f9a07eabce9297f1f0c4380ba1f7670f	ACCTCGACGGCGCGACGCTCGGCGGCGGAGAGTCGTTCGGAATGCTGAGTCTGCTCGCGCGGCGGATGAGTCCCTGGACGAGCGAGAAGTTGTCCTCGAGGATGTCGTGGAACACCTCCTCCTCGAACTCGAGCGTCAGGGTCTCCTGGAGCGCGAGCGCCTCCAGA	Eukaryota;TSAR;Rhizaria;Foraminifera							0.996968	167	0	2	0	0
fa8444f6d8791e4722f5bbf0fb4ea979	CCCTACACGACGCTCTTCCGATCTAAGGGCACCACAAGAACGCGTTGAGTCAAATTAAGCCACACGCTCCACGCGTTCTTGTGGTGCCCTTAGATCGGAAGAGCACACGTCTGAACTCCAGTCACAATGTTCTATCTAGTATGCCGTCTTCTGCTTGAAAAAAGGG	Eukaryota;TSAR;Rhizaria;Foraminifera							0.996364	166	0	0	0	28
fc8e62c63ce563a777c3870d7704c885	GTGGAGCATGTGGCTTAATTTGACTCAACGCGGGGAAACTTACCGGGTCCGGACACACTGAGGATTGACAGGCGACCAAATTGTGCGAGTCCTTTCATGATTGTGTGATAGGTGGTGCATGGCCGTTCTTAGTTCGTGGAGTGATCTGTCTGCTTAATTGCGTTTCACTTAAATTGGTCAAAAAAAAGCTGTATTG	Eukaryota;TSAR;Rhizaria;Foraminifera							1	196	0	3	0	0
fcd9584432a9135cb9ccca7d7066dca7	CAATGATCGCGATCACCACCAAGAGTTCTACGAGTGTAAAGCCCTTGCGTAGTGGAAGAGTTCGATTCACAGCCAAACTTCCGTATTCGTAAATCTAGTGACCACAGAAACGAGATTCTATTCGCCCGCGAATCATCGT	Eukaryota;TSAR;Rhizaria;Foraminifera							0.994067	139	8	0	0	0
ff465fa2456efbe949b7bcf3eddd2e53	CAAACAAGTACAACTCGTGGTACATTACCAAAAGGTTTTGAACCAAAACCTGAGCCTGAAAAACCAAAGTCCTCTAGAGGTACATTAAATTGAATTATCGGGTCAACCAGATGTTTCGACCATCTGGCGCCCGAATGCTGCGAAACCGCAAACCATGCTAGGTGTATCGGTCTCAACCTGCAGCCTTGCTT	Eukaryota;TSAR;Rhizaria;Foraminifera							0.999024	191	0	2	0	0
ffa9e76f54775453437d076fb915bc9a	GTGGAGCATGTGGCTTAATTTGACTCAACGCGGGGAAACTTACCGGGTCCGGACACACTGAGGATTGACAGGCGCCTAAATTGTGCGAGTCCTTTCATGATTGTGTGATAGGTGGTGCATGGCCGTTCTTAGTTCGTGGAGTGATCTGTCTGCTTAATTGCGTTTCGCAATGGATGGTATTCATTTAGCGTACCGCGTGGGG	Eukaryota;TSAR;Rhizaria;Foraminifera							1	202	0	0	0	1
2afcc4bb267557107d5153cf1d967640	GTGGAGCATGTGGCTTAATTTGACTCAACGCGGGAAATCTTACCAGGTCCGGACATACTGAGGATTGACAGGCGATTGTGATTTGTAAATTTATTTTACATTTCGCAGCAAATATGCTAGTCCTTTCATGATTGTGTGATAGGTGGTGCATGGCCGTTCTTAGTTCGTGGAGTGATCTGTCTGCTTAATTGCGTTTCACT	Eukaryota;TSAR;Rhizaria;Foraminifera;Foraminifera_X;Foraminifera_XX;Foraminifera_XXX							0.741477	200	0	28	0	0
80f5ed6c5c75e8d083064486d7bafd4d	GTGGAGCATGTGGCTTAATTTGACTCAACGCGGGGAATCTTACCGGGTCCGGACATACTGAGGATTGACAGGCGAATGTAGTTTCAATTTATTGATTCTGCAATAAATATGCTAGTCCTTTCATGATTGTGTGATAGGTGGTGCATGGCCGTTCTTAGTTCGTGGAGTGATCTGTCTGCTTAATTGCGTTTCACT	Eukaryota;TSAR;Rhizaria;Foraminifera;Foraminifera_X;Foraminifera_XX;Foraminifera_XXX;Foraminifera_XXXX;Foraminifera_XXXX_sp.;							0.912047	195	0	2	0	0
31592a45847608936987b9eaa88e3856	GTGGAGCATGTGGCTTAATTTGACTCAACGCGGGGAATCTTACCGGGTCCGGACATACTGAGGATTGACAGGCGAATGTAGTTTATAATTTTTATTATTTACTGCAATAAATATGCTAGTCCTTTCATGATTGTGTGATAGGTGGTGCATGGCCGTTCTTAGTTCGTGGAGTGATCTGTCTGCTTAATTGCGTTTCAGAT	Eukaryota;TSAR;Rhizaria;Foraminifera;Foraminifera_X;Foraminifera_XX;Foraminifera_XXX							0.723866	200	2	0	0	0
4464840d538da3be932ba486e20dce19	GTGGAGCATGTGGCTTAATTTGACTCAACGCGGGAAATCTTACCGGGTCCGGACACACTGAGGATTGACAGGCAATCTACCAACTTGGGTGTTGGCTTAGTTTCGGCTAGGTCAGCATTTAAGTTGCTGCAAACATGAAGGTCCTTTCATGATTGTGTGATAGGTGGTGCATGGCCGTTCTTAGTTCGTGGAGTGATTTG	Eukaryota;TSAR;Rhizaria;Foraminifera;Foraminifera_X;Foraminifera_XX;Foraminifera_XXX;Allogromida;Allogromida_sp.;							0.841752	200	22	0	0	0
4d63231084a9cc6c72f6c229a6820c7d	GTCTGCTTAATTGCGTTTATCACTCAGAGTTTTTCGTTTTGGATTTATTTTATCTTACTTCGCTCTTTTTTAAGGGTTTGAGGTTTGATTGAAATAAATTCAAGAGAGCTCTGCTTTGCAACG	Eukaryota;TSAR;Rhizaria;Foraminifera;Foraminifera_X;Foraminifera_XX;Foraminifera_XXX;Allogromida;Allogromida_sp.;							0.972011	123	0	0	2	0
6850540999ebf2aaffdd655c319eedfc	GTGGAGCATGTGGCTTAATTTGACTCAACGCGGGGAAACTTACCGGGTCCGGACACATTGAGGATTGACAGGAGCATACTTCATGATTGTGTGATAGGTGGTGCATGGCCGTTCTTAGTTCGTGGAGTGATTTGTCTGCTTAATTGCGTTCATCACTCAGAGTTTTTCGTTTTGAATTTATTTTGTCTTACTTCGCC	Eukaryota;TSAR;Rhizaria;Foraminifera;Foraminifera_X;Foraminifera_XX;Foraminifera_XXX;Allogromida;Allogromida_sp.;							0.867786	197	0	1	0	0
84af28e76593cfdc30f84b39bebcef96	CGGTCACGTTCGTTGCTTTCAAGGAAGCGAGCTCAGCCAGAGCTGTCGTCGTTTTACCGAGACACACTGACCTGCTCATAACTTCCCTATAATCTGAAACGCAATTAAGCAGACAGATCACTCCACGAACGTGACCG	Eukaryota;TSAR;Rhizaria;Foraminifera;Globothalamea							0.78934	137	0	5	0	0
b24cdcef83f89f38601bcd02dca069ae	CGGTCACGTTCGTTGCTTTCAAGGAGGCGAGCTCAGTCGGTGACTGCCCTGAACGAACAGAACAAGTAAACACTCAACGTACACTCTGTAGAACCTCCATATATCTGAAACGCAATTAAGCAG	Eukaryota;TSAR;Rhizaria;Foraminifera;Globothalamea							0.712917	123	0	15	0	0
d0fdcffb2199a8a50551f13884ebdd55	CGGCCATGCACCACCTATCACACAATCATGAAAGGACTCGCACAATTTAGGCGCCTGTCAATCCTCAGTGTGTCCGGACCCGGTAAGTTTCCCCGCGTTGAGTCAAATTAAGCCACATGCTCCACGCGTTCTTGTGGTGCCCTT	Eukaryota;TSAR;Rhizaria;Foraminifera;Globothalamea							0.726695	144	0	0	0	12
e48166bab793f6c47fa0a0a676d3146f	ATGCTGAACAAGCCAGCAAAACAAGCGAAACCACAAACACCTGTCAATCCTCAGTGTGTCCGGACCCGGTAAGATTTCCCGCGTTGAGTCAAATTAAGCCACATGCTCCACGCGTTCTTGTGGTGCCCTT	Eukaryota;TSAR;Rhizaria;Foraminifera;Globothalamea							0.719904	130	0	0	0	14
27d9b3d61d3cbed41793dc1cd47025a0	CGGTCACGTTCGTTGCTATCTGAGACCTGTGCGTATAACATATGTGCGACGCGCGCCTAACGAGAGGGGGTCACGAACCATACAATTCCAACACGTATGGTAGTGACCCCAGATCGGAAGAGC	Eukaryota;TSAR;Rhizaria;Foraminifera;Globothalamea;Rotaliida							0.766754	123	3	0	0	0
4dfa739728e088529dc2d2f48e45092f	GTGGAGCATGTGGCTTAATTTGACTCAACGCGGGAAATCTTACCGGGTCCGGACACACTGAGGATTGACAGGCAATATTAAAGCGTCTCGGCGTTTTATGTTAAATATGCTAGTCCTTTCATGATTGTGTGATAGGTGGTGCATGGCCGTTCTTAGTTCGTGGAGTGATCTGTCTGCTTAATTGCGTTTCACT	Eukaryota;TSAR;Rhizaria;Foraminifera;Globothalamea;Rotaliida							0.873038	193	0	1	0	0
a00cb81ee63c4e0a83891c27e8cb6109	GTGGAGCATGTGGCTTAATCTGACTCAACGCGGGAAATCCTACCGGGTCCGGACACACTGAGGATTGACAGATATATGCACGTTCACGCCTTCGGGTGTGCGTGCTTAAAGATGCTAGTTCTTTCATGATTATGTGATAGGTGGTGCATGGCCGTTCTTAGTTCG	Eukaryota;TSAR;Rhizaria;Foraminifera;Globothalamea;Rotaliida							0.851408	165	0	0	0	151
a4b2fff036c61c616fdb5c05a95d7866	AAGGCACCACAAGAACGCGTGGAGCATGTGGCTTAATCTGACTCAACGCGGGAAATCCTACCGGGTCCGGACACACTGAGGATTGACAGATATATGCACGTTCACGCCTTCGGGTGTGCGTGCTTAAAGATGCTA	Eukaryota;TSAR;Rhizaria;Foraminifera;Globothalamea;Rotaliida							0.838625	135	0	2	0	0
a9059e9e949f26da27ae85870370901e	GTGGAGCATGTGGCTTAATTTGACTCAACGCGGGAAATCTTACCGGGTCCGGACACACTGAGGATTGACAGGCAATATTAGCAGTTGCTTGCGACTGTTATGTTAAATATGCTAGTCCTTTCATGATTGTGTGATAGGTGGTGCATGGCCGTTCTTAGTTCGTGGAGTGATCTGTCTGCTTAATTGCGTTTCACT	Eukaryota;TSAR;Rhizaria;Foraminifera;Globothalamea;Rotaliida							0.888813	195	0	2	0	0
da257ac746145f7e9f6949d576a1d7c5	GTGGAGCATGTGGCTTAATTTGACTCAACGCGGGAAATCTTACCGGGTCCGGACACACTGAGGATTGACAGGCAATATTAAAGCGTCTCGGCGTTTTATGTTAAATATGCTAGTCCTTTCATGATTGTGTGATAGGTGGTGCATGGCCGTTCTTAGTTCGTGGAGTGATCTGTCTGCTTAATTGCGTTTCGCAATGGATGG	Eukaryota;TSAR;Rhizaria;Foraminifera;Globothalamea;Rotaliida							0.81838	201	0	0	0	1
ec45e657307983b8769ef46906123d60	GTGGAGCATGTGGCTTAATTCGACTCAACGCGGGAAATCTTACCGGGTCCGGACACACTGAGGATTGACAGATATATGCACGTTCATGCCGTTCGCGGTGTGCGTGCTTAAAGATGCTAGTTCATGCCGTTCGCGGTGTGCGTGCTTAAAGATG	Eukaryota;TSAR;Rhizaria;Foraminifera;Globothalamea;Rotaliida							0.79282	154	0	0	2	0
165188e7545b9fa9bfdf6ef7b4ec654d	GTGGAGCATGTGGCTTAATTCGACTCAACGCGGGAAATCTTACCGGGTCCGGACACACTGAGGATTGACAGATATATGCACGTTCATGCCGTTCGCGGTGTGCGTGCTTAAAGATGCTAGTTC	Eukaryota;TSAR;Rhizaria;Foraminifera;Globothalamea;Rotaliida;Ammoniidae;Ammonia							0.824248	123	0	0	0	9
3d4c561a55cb0b7c03bde6e945bbb25b	GTGGAGCATGTGGCTTAATCTGACTCAACGCGGGAAATCCTACCGGGTCCGGACACACTGAGGATTGACAGATATATGCACGTTCACGCCTTCGGGTGTGCGTGCTTAAAGATGCTAGTTCTTTCATGATTATGTGATAGGTGGTGCATGGC	Eukaryota;TSAR;Rhizaria;Foraminifera;Globothalamea;Rotaliida;Ammoniidae;Ammonia							0.740422	152	0	0	33	0
8ad8c571f9eb5287231f1bd44022c53c	CCACAAGAACGCGTGGAGCATGTGGCTTAATTCGACTCAACGCGGGAAATCTTACCGGGTCCGGACACACTGAGGATTGACAGATATATGCACGTTCATGCCGTTCGCGGTGTGCGTGCTTAAAGATGCTAGTTC	Eukaryota;TSAR;Rhizaria;Foraminifera;Globothalamea;Rotaliida;Ammoniidae;Ammonia							0.745436	135	3	0	0	0
1321075927daf6c7ef52e78e48709227	GTCTGCTTAATTGCGTATCAATAATAGAGACCTAGTATACGCGTAGACTCGTATGGTAGTGACCCCCTTCTCGGAGGCGCGCGTCGCACATATGTTATACGCACAGGTCTCAGATAGCAACGA	Eukaryota;TSAR;Rhizaria;Foraminifera;Globothalamea;Rotaliida;Ammoniidae;Ammonia;Ammonia_aoteana;							0.759735	123	0	0	109	0
c46ca53bac115849d9ebae9eb1d0d614	CGGTCACGTTCGTTGCTATCTGAGACCTAGTATACGCGTAGACTCGTATGGTAGTGACCCCCTTCTCGGAGGCGCGCGTCGCACATATGTTAAGATCGGAAGAGCACACGTCTGAACTCCAGT	Eukaryota;TSAR;Rhizaria;Foraminifera;Globothalamea;Rotaliida;Ammoniidae;Ammonia;Ammonia_aoteana;							0.977013	123	8	0	0	0
fa5ba44bbf61a66452f177f4ee93f460	CTCGGTCACGTTCGTTGCTATCTGAGACCTAGTATACGCGTAGACTCGTATGGTAGTGACCCCCTTCTCGGAGGCGCGCGTCGCACATATGTTAAGATCGGAAGAGCACACGTCTGAACTCCAGT	Eukaryota;TSAR;Rhizaria;Foraminifera;Globothalamea;Rotaliida;Ammoniidae;Ammonia;Ammonia_aoteana;							0.97755	125	0	0	9	0
fcdb3230ec9ba25f6ee84de06c8cd633	GACGCTCTTCCGATCTCGTAGACTCGTATGGTAGTGACCCCCTTCTCGGAGGCGCGCGTCGCACATATGTTATACGCACAGGTCTCAGATAGCAACGAACGTGACCGAGATCGGAAGAGCACACGTCTGAACTCCAGTC	Eukaryota;TSAR;Rhizaria;Foraminifera;Globothalamea;Rotaliida;Ammoniidae;Ammonia;Ammonia_aoteana;							0.945583	139	0	0	0	13
1ced492a16bd03a23374d83aa1d99590	ATGGCCGTTCTTAGTTCGTGGAGTGATCTGTCTGCTTAATTGCGTATCAATAATAGAGACCTAGTATACGCGTAGACTCGTATGGTAGTGACCCCCTTCTCGGAGGCGCGCGTCGCACATATGTTATACGCACAGGTCTCAGATA	Eukaryota;TSAR;Rhizaria;Foraminifera;Globothalamea;Rotaliida;Ammoniidae;Ammonia;Ammonia_sp.;							0.961441	145	0	0	0	98
724daf1abb2583804f64067ca46eb372	GTGGAGCATGTGGCTTAATTCGACTCAACGCGGGAAATCTTACCGGGTCCGGACACACTGAGGATTGACAGATATATGCACGTTCATGCCGTTCGCGGTGTGCGTGCTTAAAGATGCTAGTTCTTTCATGATTATGTGATAGGTGGTGCATGGCCGTTCTTAGTTCGTGGAGTGATCTGTCTGCTTAATTG	Eukaryota;TSAR;Rhizaria;Foraminifera;Globothalamea;Rotaliida;Ammoniidae;Ammonia;Ammonia_sp.;							0.73983	191	0	0	308	0
b65f864ac7a3d61fdd4ee4fa7984fa45	CTTAAAGATGCTAGTTCTTTCATGATTATGTGATAGGTGGTGCATGGCCGTTCTTAGTTCGTGGAGTGATCTGTCTGCTTAATTGCGTATCAATAATAGAGACCTAGTATACGCGTAGACTCGTATGGTAGTGACCCCCTTCTCGGAGGCGCGCGTCGCACATATGTTATACGCACAGGTCTCAGATA	Eukaryota;TSAR;Rhizaria;Foraminifera;Globothalamea;Rotaliida;Ammoniidae;Ammonia;Ammonia_sp.;							0.987514	188	138	0	0	0
0db73c59ce2a63df9fd9718b4325a58e	GTGGAGCATGTGGCTTAATTTGACTCAACACGAGAAATCTTACCGGGTCCGGACACACTGAGGATTGACAGGTATTATCACACAGTCTAACTGTGTGTGTTAAATATGCTAGTCCTTTCATGATTGTGTGATAGGTGGTGCATGGCCGTTCTTAGTTCGTGGAGTGATCTGTCTGCTTAATTGCGTTTCACT	Eukaryota;TSAR;Rhizaria;Foraminifera;Globothalamea;Textulariida;Textulariida_X;Leptohyalis;Leptohyalis_scotti;							0.758865	192	0	1	0	0
5bbdf07f50c7418bf48465afdc606295	GTGGAGCATGTGGCTTAATTTGACTCAACACGAGAAATCTTACCGGGTCCGGACACACTGAGGATTGACAGGTATTATCATTGAATATTTTATATTCAATGTGTTAAATATGCTAGTCCTTTCATGATTGTGTGATAGGTGGTGCATGGCCGTTCTTAGTTCGTGGAGTGATCTGTCTGCTTAATTGCGTTTCACT	Eukaryota;TSAR;Rhizaria;Foraminifera;Globothalamea;Textulariida;Textulariida_X;Leptohyalis;Leptohyalis_scotti;							0.772685	196	0	2	0	0
											0	3	0	0
02d7073023e59633b6109dab4bbfaa1c	GACACACTGAGGATTGACAGGTGATAATGTAAATATGCTAGTCCTTTCATGATTGTGTGATAGGTGGTGCATGGCCGTTCTTAGTTCGTGGAGTGATCTGTCTGCTTAATTGCGTTTCAGATAATTGGGAGTTGCAACAGGTCATTGTGTCCGGGTAAAACTGTGACAACTTTGATTGTGTTCGCTCCCTTGAAA	Eukaryota;TSAR;Rhizaria;Foraminifera;Monothalamids							0.758639	195	0	0	0	1
08ad249107bd4eee2c65071ccf290bc1	GTGGAGCATGTGGCTTAATTTGACTCAACGCGGGAAAACTTACCGGGTCCGGACACATTGAGGATTGACAGGTGCATGGCCGTTCTTAGTTCGTGGAGTGATCTGTCTGCTTAATTGCGTTTCAGATTATAGGGAAGTTATGAGCAGGTCAGTGTGTCTCGGTAAAACGACGACAGCTCTGGCTGAGCTCGCTTCCTTGAAA	Eukaryota;TSAR;Rhizaria;Foraminifera;Monothalamids							0.745493	202	0	11	0	0
18e89cb4cdd01bde939659ce487aa2fc	GTGGAGCATGTGGCTTAATTTGACTCAACGCGGGAAATCTTACCGGGTCCGGACACACTGAGGATTGACAGGCGTTTGAGGTTTGCATTTCGGTGCTCTCCTCTATAAATATGCTAGTCCTTTCATGATTGTGTGATAGGTGGTGCATGGCCGTTCTTAGTTCGTGGAGTGATCTGTCTGCTTAATTGCGTTTCAGAT	Eukaryota;TSAR;Rhizaria;Foraminifera;Monothalamids							0.876443	198	1	0	0	0
1956d5eadabf7d15aa8fef05cd958330	GACACACTGAGGATTGACAGGTGATAATGTAAATATGCTAGTCCTTTCATGATTGTGTGATAGGTGGTGCATGGCCGTTCTTAGTTCGTGGAGTGATCTGTCTGCTTAATTGCGTTTCAGATAAAGAGAGATATCTTTTCGAACTTAGTTCTTAGAGTTCTTAGAGCTCTGATGTTCTATTCTCGAATATCTCTTTGAAA	Eukaryota;TSAR;Rhizaria;Foraminifera;Monothalamids							0.738273	200	0	0	0	1
280c7516495cb9fdc1cf1c29e07ebd15	GTGGAGCATGTGGCTTAATTTGACTCAACGCGGGAAATCTTACCGGGTCCGGACATGCTGAGGATTGACAGGCAATTGATCATTGTCCCGGTGTTAAAACTGGGCTTTGATCGCTAAATATGCTAGTCCTTTCATGATTGTGTGATAGGTGGTG	Eukaryota;TSAR;Rhizaria;Foraminifera;Monothalamids							0.731192	154	14	0	0	0
2951f5cc985eccd1865297cd7729ffee	GTCTGCTTAATTGCGTTTCAGATATATGGAGGTTTTACAGAGTGTACGTTGAGTGTTTCTTTTGTTCTGTTCATTCAGGGCAGCACCGACTGAGCTCGCCTCCTTGAAAGCAACGAACGTGAC	Eukaryota;TSAR;Rhizaria;Foraminifera;Monothalamids							0.701822	123	0	7	0	0
2d6e5cbe4e38d8992b262012fb9a4bc9	GTGGAGCATGTGGCTTAATTTGACTCAACGCGGGAAAACTTACCGGGTCCGGACACACTGAGGATTGACAGGTGACAGTATGCTACTTGTAGCGTACCTACAATATGCTAGTCCTTTCATGATTGTGTGATAGGTGGTGCATGGCCGTTCTTAGTTCGTGGAGTGATCTGTCTGCTTAATTGCGTTTCGCAATGGATGG	Eukaryota;TSAR;Rhizaria;Foraminifera;Monothalamids							0.796211	199	0	0	0	2
386b2ffbde53c98d37b09ef63ae7c0b5	GTGGAGCATGTGGCTTAATTTGACTCAACGCGGGAAAACTTACCGGGTCCGGACACATTGAGGATTGACAGGTGCATGGCTGTGGGGGTGTTATTAACATATATTTATATATGATAGTAGCATTTCTTACAGTCATATGAAATATGCTAGTCCTTTCATGATTGTGTGATAGGTGGTGCATGGCCGTTCTT	Eukaryota;TSAR;Rhizaria;Foraminifera;Monothalamids							0.780296	191	0	0	7	0
3dc063515c1668dc90aa9b25657cf252	GACACACTGAGGATTGACAGGTGATAATGTAAATATGCTAGTCCTTTCATGATTGTGTGATAGGTGGTGCATGGCCGTTCTTAGTTCGTGGAGTGATCTGTCTGCTTAATTGCGTTTCAGATATAACGGTGGACTCTCAAAGCAAAGTCGACGCAAGTCGATGTTTGTGGATGTAGTCACACCTATGAAG	Eukaryota;TSAR;Rhizaria;Foraminifera;Monothalamids							0.70459	190	0	0	0	1
4747febf078651e58c585e8ef0f86dff	GTGGAGCATGTGGCTTAATTTGACTCAACGCGGGAAAACTTACCTAGGTGGTGCATGACCGTTCTTAGTTCGTGGAGTGATCTGTCTGCTTAATTGCGTTTCAGATTAAAGGGAAGTTGTGAGCAGGTCATTGTGTCTGGGTAAAACTAGACAACTTTGGCTGAGCTCTCTTCCTTGAAA	Eukaryota;TSAR;Rhizaria;Foraminifera;Monothalamids							0.702971	180	0	4	0	0
4aba1cfbbf22d105eff38e9c28ccb99b	GACACACTGAGGATTGACAGGTGATAATGTAAATATGCTAGTCCTTTCATGATTGTGTGATAGGTGGTGCATGGCCGTTCTTAGTTCGTGGAGTGATCTGTCTGCTTAATTGCGTTTCAGATAAAAAGGACTTTAAGAGTGTAGGTCACTGTCTGTAACAGGACGTGGCTCAAACTCAAGATCCTTTGAAA	Eukaryota;TSAR;Rhizaria;Foraminifera;Monothalamids							0.791693	191	0	0	0	1
4aba4dc7deec0777d8b2818e1b1802e9	GTGGAGCATGTGGCTTAATTTGACTCAACGCGGGAAATCTTACCGGGTCCGGACACACTGAGGATTGACAGGCGTTTGAGGTTTGCATTTCGGTGCTCTCCTCTATAAATATGCTAGTCCTTTCATGATTGTGTGATAGGTGGTGCATGGCCGTTCTTAGTTCGTGGAGTGATCTGTCTGCTTAATTGCGTTTCACT	Eukaryota;TSAR;Rhizaria;Foraminifera;Monothalamids							0.879222	197	0	1	0	0
55ff652237bbb4a255b7126c5a5f6a37	GTGGAGCATGTGGCTTAATTTGACTCAACGCGGGGAAACTTACCGGGTCCGGACATATTGAGGATTGACAGGATCGTATATTAAAGTATAATGTAGGCATATATTTATATATATGTTTATATTATTCTTTTCTACACATTAAAGATGCTAGTCCTTTCATGATTGTGTGATAGGTGGTGCATGGCCG	Eukaryota;TSAR;Rhizaria;Foraminifera;Monothalamids							0.74098	187	2	0	0	0
581cd697bdc2fb1f5a592ceeeb9b4a5a	GTGGAGCATGTGGCTTAATTTGACTCAACGCGGGGAAACTTACCGGGTCCGGACACATTGAGGATTGACAGGAGCATACTTCATGATTATATATATTATTTTATTATATTATATATAATTCATGTTGTATATCAAATATGCTAGTCCTTTCA	Eukaryota;TSAR;Rhizaria;Foraminifera;Monothalamids							0.709898	152	0	7	0	0
64a0e6cd1928561523f74f7a688c6c07	TCTTTTTTTGTTGTATATCAAATATGCTAGTCCTTTCATGATTGTGTGATAGGTGGTGCATGGCCGTTCTTAGTTCGTGGAGTGATCTGTCTGCTTAATTGCGTTTCACTTAATCAAAGGTCGACCATTCGTCATTTGTTCTTACTGCGGCCTTTAATTAGGACGTGTGGACATAGACACATATGGTTTGGTACCTTGAAG	Eukaryota;TSAR;Rhizaria;Foraminifera;Monothalamids							0.70414	201	14	0	0	0
6a742591d5ebfb00bae95e128f8f400b	GTGGAGCGTGTGGCTTAATTTGACTCAACGCGGGAAACCTTACCGGGTCCGGACATACTGAGGATTGACAGGCGTTTCACATTCTCCACGGGGGCGGGTTCGCGCCCGTCTCCCGTTTTGGAGTTTGTGATCAAATATGCTAGTCCTTTCATGATTGTGTGATAGGTGGTGCATGGCCGTTCTTAGTT	Eukaryota;TSAR;Rhizaria;Foraminifera;Monothalamids							0.779342	188	28	0	0	0
6c00e69417d8708f42f42235b3a7ee66	CTGAGGATTGACAGGCGAACCTTATAGTAAATATGCTAGTCCTTTCATGATTGTGTGATAGGTGGTGCATGGCCGTTCTTAGTTCGTGGAGTGATCTGTCTGCTTAATTGCGTTTCAGATAATTGGAAGACAAGAGCAGGTCATTGTGTCCGGGTAAAACTGTGACAACTTTGGCTGAGCTCTCTTCCATGAAA	Eukaryota;TSAR;Rhizaria;Foraminifera;Monothalamids							0.747536	194	0	31	0	0
746391382c2227914b580d569aec4eaa	GTGGAGCATGTGGCTTAATTTGACTCAACGCGGGGAACCTTACCGGGTCCGGACATACTGAGGATTGACAGGCGAATAAATTATGCTAGTCCTTTCATGATTGTGTGATAGGTGGTGCATGGCCGTTCTTAGTTCGTGGAGTGATCTGTCTGCTTAATTGCGTTTCGCAATGGATGGTATTCATTTAGCGTACCGCGTGGGG	Eukaryota;TSAR;Rhizaria;Foraminifera;Monothalamids							0.798185	202	0	2	0	0
80a6aece7f75fd44f948ca7cb54e300e	GTGGAGCATGTGGCTTAATTTGACTCAACGCGGGAAAACTTACCGGGTCCGGACACATTGAGGATTGACAGGTGCATGGCCGTTCTTAGTTCGTGGAGTGATCTGTCTGCTTAATTGCGTTTCAGATAATAGGATGTAAAAAGACATAGGTCGGGTTGTTATAAACAACTGTCAGACTGAGTCTGTCATCCTTGAAA	Eukaryota;TSAR;Rhizaria;Foraminifera;Monothalamids							0.765085	197	0	3	0	0
83662343e137090877777907ac9c103c	GTGGAGCGTGTGGCTTAATTTGACTCAACGCGGGAAACCTTACCGGGTCCGGACATACTGAGGATTGACAGGCGTTTCACATTCTCCACGGAGGCGGGCTTCGCGGCTTGACTTCCGTTTTGGAGTTTGTGATCAAATATGCTAGTCCTTTCATGATTGTGTGATAGGTGGTGCATGGCCGTTCTTAGTTCG	Eukaryota;TSAR;Rhizaria;Foraminifera;Monothalamids							0.768212	192	0	0	0	225
93602b47e648a785a42a623391d17b9f	GTGGAGCATGTGGCTTAATTTGACTCAACGCGGGAAATCTTACCGGGTCCGGACACACTGAGGATTGACAGGCGTTTGAGGTCTTACACTTCGGTGTTTTTCCTCTATAAATATGCTAGTCCT	Eukaryota;TSAR;Rhizaria;Foraminifera;Monothalamids							0.756194	123	0	2	0	0
9d88f0b8926ad5c933ebb5608514506e	GTGGAGCATGTGGCTTAATTTGACTCAACGCGGGAAAACTTACCGGGTCCGGACACATTGAGGATTGACAGGTGCATGGCCGTTCTTAGTTCGTGGAGTGATCTGTCTGCTTAATTGCGTTTCAGATATAATAGTGTACACAAAAAGCAAGTCGCTCTTTTGCGATTCTTGTGGATGTGCGTAACACTTATGAAG	Eukaryota;TSAR;Rhizaria;Foraminifera;Monothalamids							0.799995	195	0	3	0	0
a62a3e296630ccc4e0650d1a6e646bd1	GTGGAGCATGTGGCTTAATTTGACTCAACGCGGGAAAACTTACCGGGTCCGAACACACTGAGGATTGACAGGAGACCAAAAAAAGCAAGTCCGCTTGCTATAATATATAAATATGCTAGTCCTTTCATGATTGTGTGATAGGTGGTGCATGGCCGTTCTTAGTTCGTGGAGTGATCTGTCTGCTTAATTGCGTTTCACT	Eukaryota;TSAR;Rhizaria;Foraminifera;Monothalamids							0.710815	199	0	1	0	0
ad5b880bdee9ea5cefdefa5b58dbafe5	GTGGAGCATGTGGCTTAATTTGACTCAACGCGGGGAAACTTACCGGGTCCGGACACACTGAGGATTGACAGGCGCCTAAATTGTGCGAGTCCTTTCATGATTGTGTGATAGGTGGTGCATGGCCGTTCTTAGTTCGTGGAGTGATCTGTCTGCTTAATTGCGCTTCAGATTATTTGGACATTCCTTTCAAG	Eukaryota;TSAR;Rhizaria;Foraminifera;Monothalamids							0.742221	191	0	0	0	17
ae1f54f26ccd450ef10420db70d6cb01	GTGGAGCATGTGGCTTAATTTGACTCAACGCGGGAAACCTTACCGGGTCCGGACATACTGAGGATTGACAGGTGTTTACTGTTGGAGTGTGGTGCATGGCCGTTCTTAGTTCGTGGAGTGATCTGTCTGCTTAATTGCGTTTCAGATAATTGGAGGTTATGAGTAGTGTTGTTGTTGGCTGCAACCATCTGCATTGAAA	Eukaryota;TSAR;Rhizaria;Foraminifera;Monothalamids							0.756324	199	1	0	0	0
c56d7cf7724726304ac4fde3992fae39	GTGGAGCGTGTGGCTTAATTTGACTCAACGCGGGAAACCTTACCGGGTCCGGACATACTGAGGATTGACAGGCGTTTCACATTCTCCACGGAGGCGGGCTTCGCGGCTTGACTTCCGTTTTGGAGTTTGTGATCAAATATGCTAGTCCTTTCATGATTGTGTGATAGGTGGT	Eukaryota;TSAR;Rhizaria;Foraminifera;Monothalamids							0.739209	172	0	0	126	0
cf44fb56a5a98e41b74767d37946c336	CTGAGGATTGACAGGCGAACCTTATAGTAAATATGCTAGTCCTTTCATGATTGTGTGATAGGTGGTGCATGGCCGTTCTTAGTTCGTGGAGTGATCTGTCTGCTTAATTGCGTTTCAGATAATAGGATGTAAAAAGACATAGGTCGGGTTGTTATAAACAACTGTCAGACTGAGTCTGTCATCCTTGAAA	Eukaryota;TSAR;Rhizaria;Foraminifera;Monothalamids							0.774106	190	0	3	0	0
cfbd12b32c936eeff327b04ba79c7187	CTGAGGATTGACAGGCGAACCTTATAGTAAATATGCTAGTCCTTTCATGATTGTGTGATAGGTGGTGCATGGCCGTTCTTAGTTCGTGGAGTGATCTGTCTGCTTAATTGCGTTTCAGATAATTGGAGGTTATGAGTAGGTGCGCGCGTCGCGGTAAAACGCGTATGCGTCGTGCTGAGCTCGCCTCCTTGAAA	Eukaryota;TSAR;Rhizaria;Foraminifera;Monothalamids							0.728144	194	0	5	0	0
f14565e65ea74f12a2224b53a6d227b1	TATATATGATAGTAGCATTTCTTACAGTCATATGAAATATGCTAGTCCTTTCATGATTGTGTGATAGGTGGTGCATGGCCGTTCTTAGTTCGTGGAGTGATCTGTCTGCTTAATTGCGTTTCAGATATAAAGTGTCTTTACAGTGACGTGTTGCGTAGTCTTTCGGGACGCGTGCGCGCATGATTGACACTATGAAA	Eukaryota;TSAR;Rhizaria;Foraminifera;Monothalamids							0.765106	197	0	1	0	0
f54595fc445d9e182f828af3cb6ca31e	AGCTGAGATTACAGGCATGCACCACCAAGCCTGGCTAATTTTTGTATTTTTAGGGTAATGCATTAAATTAGTTAAGTTGCTGCAAACATGAAGGTCCTTTCATGATTGTGTGATAGGTGGTGC	Eukaryota;TSAR;Rhizaria;Foraminifera;Monothalamids							0.797203	123	0	2	0	0
fd90dfbe3efb96568e067bbf776a6c70	TATATATGATAGTAGCATTTCTTACAGTCATATGAAATATGCTAGTCCTTTCATGATTGTGTGATAGGTGGTGCATGGCCGTTCTTAGTTCGTGGAGTGATCTGTCTGCTTAATTGCGTTTCACAGAGGACTTTCTTTATTCTGTCTGTTGCGCGGCACTCCGGTGTCTGTTGCACGGCAGAGGAAGTGTCCTGAAG	Eukaryota;TSAR;Rhizaria;Foraminifera;Monothalamids							0.950348	197	0	1	0	0
4539176b8488095f8739a6de6278ae43	GTGGAGCATGTGGCTTAATTTGACTCAACGCGGGAAATCTTACCGGGTCCGGACATACTGAGGATTGACAGGCAATAGATGATTGTTTCGATGTAAAAGTCGAACTTTCATCGCTAAATATGCTAGTCCTTTCATGATTGTGTGATAGGTGGTGCATGGCCG	Eukaryota;TSAR;Rhizaria;Foraminifera;Monothalamids;Monothalamids_X;Monothalamids_XX;Monothalamids_XXX;Monothalamids_XXX_sp.;							0.89466	162	7	0	0	0
4ba0ac1f9dded304f49614654a6f8d3d	GTTCTTAGCTCGTGGAGTGATCTGTCTGCTTAATTGCGTTTCAGATATAAAGGATCCAATCGCGTATACTAGCACGCAAAGTAATTTGTGTTGTTCGGTTGAGCGTTGGCCCTATGAAAGCAA	Eukaryota;TSAR;Rhizaria;Foraminifera;Monothalamids;Monothalamids_X;Monothalamids_XX;Monothalamids_XXX;Monothalamids_XXX_sp.;							0.992355	123	0	0	0	6
4cac19d78e0c5c16c20195686e229b53	GACACACTGAGGATTGACAGGTGATAATGTAAATATGCTAGTCCTTTCATGATTGTGTGATAGGTGGTGCATGGCCGTTCTTAGTTCGTGGAGTGATCTGTCTGCTTAATTGCGTTTCAGATATAAAGGGTCCAATCGCGTATACTAGCACGCAGGGCAACTTGTGTTGTTCGGTTGAGCGTTGGCCCTATGAAA	Eukaryota;TSAR;Rhizaria;Foraminifera;Monothalamids;Monothalamids_X;Monothalamids_XX;Monothalamids_XXX;Monothalamids_XXX_sp.;							0.999599	195	0	0	0	1
4ffc8127b55d48b39cf2706857216d55	GTGGAGCATGTGGCTTAATTTGACTCAACGCGGGAAAACTTACCGGGTCCGGACACATTGAGGATTGACAGGTGCATGGCCGTTCTTAGTTCGTGGAGTGATCTGTCTGCTTAATTGCGTTTCAGATATAAAGGGTTCAATCACGTATACTAGCACGCGTATTCATTTACGTGTTGTTCGGTTGAGTGTTGGCCCTATGAAA	Eukaryota;TSAR;Rhizaria;Foraminifera;Monothalamids;Monothalamids_X;Monothalamids_XX;Monothalamids_XXX;Monothalamids_XXX_sp.;							0.989129	202	0	3	0	0
68bd0b4124565ac5a47bb7b786721eb8	GTGGAGCATGTGGCTCAATTTGACTCAACGCGGGAAATCTTACCGGGTCCGGACATACTGAGGATTGACAGGCAATTGATGATTACTTTATTGTTTTCATCGCTAAATATGCTAGTCCTTTCATGATTGTGTGATAGGTGGTGCATGGCCGTTCTTAGTTCGTGGAGTGATCTGTCTGCTTAATTGCGTTTCAGAT	Eukaryota;TSAR;Rhizaria;Foraminifera;Monothalamids;Monothalamids_X;Monothalamids_XX;Monothalamids_XXX;Monothalamids_XXX_sp.;							0.999528	196	7	0	0	0
9d3ef18125947a8a1989ca32f9879b2e	TATATATGATAGTAGCATTTCTTACAGTCATATGAAATATGCTAGTCCTTTCATGATTGTGTGATAGGTGGTGCATGGCCGTTCTTAGTTCGTGGAGTGATCTGTCTGCTTAATTGCGTTTCACTTAATAAGGTCATAAATACGCTGCTTTGTCTTGCTGTGTC	Eukaryota;TSAR;Rhizaria;Foraminifera;Monothalamids;Monothalamids_X;Monothalamids_XX;Monothalamids_XXX;Monothalamids_XXX_sp.;							0.876213	164	0	1	0	0
cc78af64595def323b05158ab11ff947	GTGGAGCATGTGGCTCAATTTGACTCAACGCGGGAAATCTTACCGGGTCCGGACATACTGAGGATTGACAGGCAATTGATGATTACTTTATTGTTTTCATCGCTAAATATGCTAGTCCTTTCATGATTGTGTGATAGGTGGTGCATGGCCGTTCTTAGTTCGTGGAGTGATCTGTCTGCTTAATTGCGTTTCACT	Eukaryota;TSAR;Rhizaria;Foraminifera;Monothalamids;Monothalamids_X;Monothalamids_XX;Monothalamids_XXX;Monothalamids_XXX_sp.;							0.999354	195	0	10	0	0
e19bdff5107e66b60041ac6f632dd975	GTGGAGCATGTGGCTTAATTTGACTCAACGCGGGAAATCTTACCGGGTCCGGACATACTGAGGATTGACAGGCAATAGATGATTGTTTCGATGTAAAAGTCGAACTTTCATCGCTAAATATGCTAGTCCTTTCATGATTGTGTGATA	Eukaryota;TSAR;Rhizaria;Foraminifera;Monothalamids;Monothalamids_X;Monothalamids_XX;Monothalamids_XXX;Monothalamids_XXX_sp.;							0.885139	147	0	3	0	0
098d8dd9057c4924f22203020cf07ce0	GTGGAGCATGTGGCTTAATTTGACTCAACGCGGGAAAACTTACCGGGTCCGGACACACTGAGGATTGACAGGCGAACCTTATAGTAAATATGCTAGTCCTTTCATGATTGTGTGATAGGTGGTGCATGGCCGTTCTTAGTTCGTGGAGTGATCTGTCTGCTTAATTGCGTTTCAGAT	Eukaryota;TSAR;Rhizaria;Foraminifera;Monothalamids;Monothalamids_X							0.939069	177	167	0	0	0
38640b7f5ab1e8c2dce0ea610a970e4d	GTGGAGCATGTGGCTTAATTTGACTCAACGCGGGAAAACTTACCGGGTCCGGACACACTGAGGATTGACAGGCGATTACCAAATATGCTAGTCCTTTCATGATTGTGTGATAGGTGGTGCATGGCCGTTCTTAGTTCGTGGAGTGATCTGTCTGCTTAATTGCGTTTCAGATATAACGGTGGACTCTCAAA	Eukaryota;TSAR;Rhizaria;Foraminifera;Monothalamids;Monothalamids_X							0.855858	191	0	35	0	0
63ff71cd7f88dc89ce0666b0bd9fe608	GTGGAGCATGTGGCTTAATTTGACTCAACGCGGGAAAACTTACCGGGTCCGGACACATTGAGGATTGACAGGTGCATGGCCGTTCTTAGTTCGTGGAGTGATCTGTCTGCTTAATTGCGTTTCAGATATATGGAGGTTCTACAGAGTGTACGTTGAGTGTTTACTTG	Eukaryota;TSAR;Rhizaria;Foraminifera;Monothalamids;Monothalamids_X							0.794924	167	0	2	0	0
6a7ffd446ba1545acbf8efe4267065a2	GTGGAGCATGTGGCTTAATTTGACTCAACGCGGGAAAACTTACCGGGTCCGGACACACTGAGGATTGACAGGTGACAGTATGCTACTTGTAGCGTACCTACAATATGCTAGTCCTTTCATGATTGTGTGATAGGTGGTGCATGGCCGTTCTTAGTTCGTGGAGTGATCTGTCTGCTTAATTGCGTTTCAGAT	Eukaryota;TSAR;Rhizaria;Foraminifera;Monothalamids;Monothalamids_X							0.753784	192	1	0	0	0
dc760c552e0c01523490780fb2e1c570	GTGGAGCATGTGGCTTAATTTGACTCAACGCGGGAAAACTTACCGGGTCCGGACACACTGAGGATTGACAGGTGATAATGTAAATATGCTAGTCCTTTCATGATTGTGTGATAGGTGGTGCATGGCCGTTCTTAGTTCGTGGAGTGATCTGTCTGCTTAATTGCGTTTCGCAATGGATGG	Eukaryota;TSAR;Rhizaria;Foraminifera;Monothalamids;Monothalamids_X							0.819816	180	0	0	0	132
ed50c0291843ee78b1ec00cb274fa7b2	GTGGAGCATGTGGCTTAATTTGACTCAACGCGGGAAAACTTACCGGGTCCGGACACACTGAGGATTGACAGGCGACCAAAAGGAAATATGCTAGTCCTTTCATGATTGTGTGATAGGTGGTGCATGGCCGTTCTTAGTTCGTGGAGTGATCTGTCTGCTTAATTGCGCTTCAGATTATTTGGACATTCCTTTCAAG	Eukaryota;TSAR;Rhizaria;Foraminifera;Monothalamids;Monothalamids_X							0.797288	196	0	0	0	3
05ae099c7ab9db030a7573a572c483e1	GTGGAGCATGTGGCTTAATTTGATTCAACGCGGGAAAACTTACCGGGTCCGGACACACTGAGGATTGACAGGATAACCAATAACCAAAAGTACTGGTCCTTTCATGATTGTGTGATAGGTGGTGCATGGCCGTTCTTAGTTCGTGGAGTGATCTGTCTGCTTAATTGCGTTTCAGATATAACGGTGGACTCTCAAA	Eukaryota;TSAR;Rhizaria;Foraminifera;Monothalamids;Monothalamids_X;Monothalamids_XX							0.749287	196	2	4	0	0
085837d5bf131474aa3cb091746f6500	GTGGAGCATGTGGCTTAATTTGACTCAACGCGGGGAACCTTACCGGGTCCGGACATACTGAGGATTGACAGGCGAATAAATTATGCTAGTCCTTTCATGATTGTGTGATAGGTGGTGCATGGCCGTTCTTAGTTCGTGGAGTGATCTGTCTGCTTAATTGCGCTTCAGATTTAATGGTTTACTTTGAAA	Eukaryota;TSAR;Rhizaria;Foraminifera;Monothalamids;Monothalamids_X;Monothalamids_XX							0.736524	189	0	44	0	0
2cf66ce663ea3ce3ee9126080b7c06ca	GTGGAGCATGTGGCTTAATTTGACTCAACGCGGGAAATCTTACCGGGTCCGGACACACTGAGGATTGACAGGCAATTGATGATTGTTTTTTTTCATCGTGAAAATATGCTAGTCCTTTCATGATTGTGTGATAGGTGGTGCATGGCCGTTCTTAGTTCGTGGAGTGATCTGTCTGCTTAATTGCGTTTCACT	Eukaryota;TSAR;Rhizaria;Foraminifera;Monothalamids;Monothalamids_X;Monothalamids_XX							0.744221	192	0	2	0	0
3633498cfa64afef2642d297ea8237d0	GTGGAGCATGTGGCGACTTACCGGGTCCGGACACACTGAGGATTGACAGGCGACTTAAATATGCTAGTCCTTTCATGATTGTGTGATAGGTGGTGCATGGCCGTTCTTAGTTCGTGGAGTGATCTGTCTGCTTAATTGCGTTTCAGAT	Eukaryota;TSAR;Rhizaria;Foraminifera;Monothalamids;Monothalamids_X;Monothalamids_XX							0.742185	148	1	0	0	0
3cee5d1e18d9ce95fa32ab673c2c6396	GACACACTGAGGATTGACAGGTGATAATGTAAATATGCTAGTCCTTTCATGATTGTGTGATAGGTGGTGCATGGCCGTTCTTAGTTCGTGGAGTGATCTGTCTGCTTAATTGCGTTTCAGATATATAAAGGTAAGCTTACTATATGCGAGGTATACATTTACTCTTCGGAGTATTGTTACTAAGCAGGCTGCCTTTTGAAA	Eukaryota;TSAR;Rhizaria;Foraminifera;Monothalamids;Monothalamids_X;Monothalamids_XX							0.731685	201	0	0	0	1
44c94a6e763ebaf2507522596ae16855	GTGGAGCATGTGGCTTAATTTGACTCAACGCGGGAAATCTTACCGGGTCCGGACATACTGAGGATTGACAGGTGTTTGTGTTGTTTTTAAAACAGCACTATAAATATGCTAGTCCTTTCATGATTGTGTGATAGGTGGTGCATGGCCGTTCTTAGTTCGTGGAGTGATCTGTCTGCTTAATTGCGTTTCACT	Eukaryota;TSAR;Rhizaria;Foraminifera;Monothalamids;Monothalamids_X;Monothalamids_XX							0.826801	192	0	2	0	0
544f2001db40c44675ce57977830c4fd	CGGACACACTGAGGATTGACAGGCAATTGATGATTGTTTTTTTTTTAAGAAACTTTCATCGTGAAATATGCTAGTCCTTTCATGATTGTGTGATAGGTGGTGCATGGCCGTTCTTAGTTCGTGGAGTGATCTGTCTGCTTAATTGCGTTTCACTTAAATTGGTCAAAAAAAAGCTGTATTGTCAACGATTGTTGTACT	Eukaryota;TSAR;Rhizaria;Foraminifera;Monothalamids;Monothalamids_X;Monothalamids_XX							0.726326	198	0	1	0	0
600e9eb2d2e06cd8af9e252a90745fc7	GTGGAGCATGTGGCTTAATTTGACTCAACGCGGGAAAACTTACCGGGTCCGGACACACTGAGGATTGACAGGTGATAATGTAAATATGCTAGTCCTTTCATGATTGTGTGATAGGTGGTGCATGGCCGTTCTTAGTTCGTGGAGTGATCTGTCTGCTTAATTGCGTTTCAGATATAATAGTGTACACAAAAA	Eukaryota;TSAR;Rhizaria;Foraminifera;Monothalamids;Monothalamids_X;Monothalamids_XX							0.732145	192	0	0	59	0
96202fe189ca0e4f0b84689a9ab0c815	GTGGAGCATGTGGCTTAATTTGACTCAACGCGGGAAAACTTACCGGGTCCGGACACATTGAGGATTGACAGGTGCATGGCCGTTCTTAGTTCGTGGAGTGATCTGTCTGCTTAATTGCGTTTCAGATATAAAGTGTCTTTACAATGACGTGTTGCGTAGTCTTTCGGGACGCGTGCGCGCATGATTGACACTATGAAA	Eukaryota;TSAR;Rhizaria;Foraminifera;Monothalamids;Monothalamids_X;Monothalamids_XX							0.757704	198	0	5	0	0
f9e102d4a974943c2831e932b514992f	GTGGAGCATGTGGCTTAATTTGACTCAACGCGGGAAAACTTACCGGGTCCGGACACATTGAGGATTGACAGGTGCATGGCCGTTCTTAGTTCGTGGAGTGATCTGTCTGCTTAATTGCGTTTCAGATATAACGGTGGACTCTCAAAGCAAAGTCGACGCAAGTCGATGTTTGTGGATGTAGTCACACCTATGAAG	Eukaryota;TSAR;Rhizaria;Foraminifera;Monothalamids;Monothalamids_X;Monothalamids_XX							0.740093	195	0	5	0	0
									195		245	201	192	391
9a5c763beff630515eeae7946ff83884	GTGGAGCATGTGGCTTAATTTGACTTAACGCGTGAAATCTTACCGGGTCCGGACGCACTGAGGATTGACAGGAGTTTAACTCTTATATTTTTAATATTAAAATTATCAAATATGCTAGTCCTTTCATGATTGTGTGATAGGTGGTGCATGGACGGTTTTAGTTTGGGCCTAGAT	Eukaryota;TSAR;Rhizaria;Foraminifera;Monothalamids;Monothalamids_X;Monothalamids_XX;Armorella;Armorella_sphaerica;							0.847813	174	34	2	105	4
b43ac4364a106ac93387fd2bfb6cd83a	GTGGAGCATGTGGCTTAATTTGACTCAACGCGGGAAATCTTACCGGGTCCGGACACACTGAGGATTGACAGGTGTTTCGTAAAGTTTGTTTTATTTTTATTTTTTTAATTCTTTAGGGGATTAGATTATATAAAGGTTTAACATTCATTTACATTTCAAATATGCTAATCTCGAAG	Eukaryota;TSAR;Rhizaria;Foraminifera;Monothalamids;Monothalamids_X;Monothalamids_XX;Hemisphaerammina;Hemisphaerammina_sp.;							0.789239	176	4	0	0	0
4ef0013e971cd6f7d45147481fca4d88	GTGGAGCATGTGGCTTAATTTGACTCAACGCGGGAAAACTTACCGGGTCCGGACACATTGAGGATTGACAGGTGCATGGCCGTTCTTAGTTCGTGGAGTGATCTGTCTGCTTAATTGCGTTTCAGATAATATGGGGTTTAAAGGTATTTACGACGTAAGGCACTTCGGTGTACTTACTTAGTAGCCTGCCCCTTTGAAA	Eukaryota;TSAR;Rhizaria;Foraminifera;Monothalamids;Monothalamids_X;Monothalamids_XX;Ovammina;Ovammina_opaca;							0.987394	199	0	1	0	0
72557a287d132ce8809c8483e95272ce	CTGAGGATTGACAGGCGAACCTTATAGTAAATATGCTAGTCCTTTCATGATTGTGTGATAGGTGGTGCATGGCCGTTCTTAGTTCGTGGAGTGATCTGTCTGCTTAATTGCGTTTCAGATAATATGGGGTTTAAAGGTATTTACGACGTAAGGTACTTCGGTATACTTACTTAGTAGCCTGCCCCTTTGAAA	Eukaryota;TSAR;Rhizaria;Foraminifera;Monothalamids;Monothalamids_X;Monothalamids_XX;Ovammina;Ovammina_opaca;							0.852945	192	0	1	0	0
577981039f300ef26132689194a8bc4a	GTGGAGCATGTGGCTTAATTTGACTCAACGCGGGAAAACTTACCGGGTCCGGACACACTGAGGATTGACAGGCGATATAAATTATGCTAGTCCTTTCATGATTGTGTGATAGGTGGTGCATGGCCGTTCTTAGTTCGTGGAGTGATCTGTCTGCTTAATTGCGTTTCAGATATAACGGTGGACTCTCAAA	Eukaryota;TSAR;Rhizaria;Foraminifera;Monothalamids;Monothalamids_X;Monothalamids_XX;Saccaminidae;Saccaminidae_sp.;							0.958045	190	20	0	0	0
eba5a273701990e36d5e58ebdab1b096	GTGGAGCATGTGGCTTAATTTGACTCAACGCGGGAAAACTTACCGGGTCCGGACACATTGAGGATTGACAGGTGCATGGCCGTTCTTAGTTCGTGGAGTGATCTGTCTGCTTAATTGCGTTTCAGATAATTGGGAGTTGCAACAGGTCATTGTGTCCGGGTAAAACTGTGACAACTTTGATTGTGTTCGCTCCCTTGAAA	Eukaryota;TSAR;Rhizaria;Foraminifera;Monothalamids;Monothalamids_X;Monothalamids_XX;Saccaminidae;Saccaminidae_sp.;							0.726307	200	0	1	0	0
ecd8f0c619f91a0508c5f01b67a38de9	GTGGAGCATGTGGCTTAATTTGACTCAACGCGGGAAAACTTACCGGGTCCGGACACACTGAGGATTGACAGGCGATATAAATTATGCTAGTCCTTTCATGATTGTGTGATAGGTGGTGCATGGCCGTTCTTAGTTCGTGGAGTGATTTGTCTGCTTAATTGCGTTTCACTAATTAAAGGTTACCATT	Eukaryota;TSAR;Rhizaria;Foraminifera;Monothalamids;Monothalamids_X;Monothalamids_XX;Saccaminidae;Saccaminidae_sp.;							0.878118	187	0	9	0	0
fb3d3c6fcf8662fdad3f19247522346e	GTGGAGCATGTGGCTTAATTTGACTCAACGCGGGAAAACTTACCGGGTCCGGACACACTGAGGATTGACAGGCGACCATTTTGTAAATATGCTAGTCCTTTCATGATTGTGTGATAGGTGGTGCATGGCCGTTCTTAGTTCGTGGAGTGATCTGTCTGCTTAATTGCGTTTCACT	Eukaryota;TSAR;Rhizaria;Foraminifera;Monothalamids;Monothalamids_X;Saccamminidae;Saccamminidae_X;Saccamminidae_X_sp.;							0.839022	175	0	343	0	0
8655ecce9bf1044a2112971f4144cda3	GATCTGTCTGCTTAATTGCGTTTCACAAAGGGCTTTCTAACTTCCATCTGTTGCGCGGCACCTCCGGGTGTCTGTCGCACGGTGGAGAAAAAGCTCTGAAGGCAACGAACGTGACCGAGATCG	Eukaryota;TSAR;Rhizaria;Foraminifera;Monothalamids;Monothalamids_X;Monothalamids_XX;Vellaria;Vellaria_pellucidus;							0.999093	123	0	0	3	0
9cae4627b88ad5503d171e55f9a9e67b	GTGGAGCATGTGGCTTAATTTGACTCAACGCGGGAAAACTTACCGGGTCCGGACACATTGAGGATTGACAGGTGCATGGCCGTTCTTAGTTCGTGGAGTGATCTGTCTGCTTAATTGCGTTTCACAAAGGGCTTTCTAACTTCCGTCTGTTGCGCGGTACTTTCGGGTATCTGTCGCACGGCGGAGAAAAAGCTCTGAAG	Eukaryota;TSAR;Rhizaria;Foraminifera;Monothalamids;Monothalamids_X;Monothalamids_XX;Vellaria;Vellaria_pellucidus;							0.999503	200	0	2	0	0
e87ed3b259f44d9d5f4ce6fbc552afc3	GTGGAGCATGTGGCTTAATTTGACTCAACGCGGGAAATCTTACCGGGTCCGGACACACTGAGGATTGACAGGCGATTGTGGTTTCTCCCTCGTTGGAGTTTCCACTATAAATATGCTAGTCCTTTCATGATTGTGTGATAGGTGGTGCATGGCCGTTCTTAGTTCGTGGAGTGATCTGTCTGCTTAATTGCGTTTCACT	Eukaryota;TSAR;Rhizaria;Foraminifera;Monothalamids;Monothalamids_X;Monothalamids_XX;Vellaria;Vellaria_pellucidus;							0.998151	199	0	31	0	0
35c23c148b09f002ddfd56d6b29bbf5e	GTGGAGCATGTGGCTTAATTTGACTCAACGCGGGAAATCTTACCGGGTCCGGACACACTGAGGATTGACAGGTGTTTGTGGTTTGTCCCTCGTTGGACTTTCCACTATAAATATGCTAGTCCTTTCATGATTGTGTGATAGGTGGTGCATGGCCGTTCTTAGTTCGTGGAGTGATCTGTCTGCTTAATTGCGTTTCAGAT	Eukaryota;TSAR;Rhizaria;Foraminifera;Monothalamids;Monothalamids_X;Monothalamids_XX;Vellaria;Vellaria_sp.;							0.876394	200	2	0	0	0
bdddf7ad94ce7c867fa1055acfe4bf7b	TATATATGATAGTAGCATTTCTTACAGTCATATGAAATATGCTAGTCCTTTCATGATTGTGTGATAGGTGGTGCATGGCCGTTCTTAGTTCGTGGAGTGATCTGTCTGCTTAATTGCGTTTCACAAAGGACTCTCTAACTTCTGTCTTTTGCGCGGCACTCCGGTGTCTGTTGCATGGCAGAGAAGACGTCCTGAAG	Eukaryota;TSAR;Rhizaria;Foraminifera;Monothalamids;Monothalamids_X;Monothalamids_XX;Vellaria;Vellaria_sp.;							0.973288	197	0	1	0	0
											2	34	0	0
											185	117	59	143
