# Supplementary material for: Environmental DNA (eDNA) dataset of foraminiferal diversity and distribution from the mining-impacted estuaries of Goa, west coast of India
Source: Data Brief. 2024 May 20;54:110541. doi: 10.1016/j.dib.2024.110541 (PMC11168293; doi:10.1016/j.dib.2024.110541)
Supplement: Supplementary file 2 [file mmc2.txt]

>Eukaryota;TSAR
CGGTCACGTTCGTTGCCGGCCTTGTCCATCTTCGTAAGCGTGGCGTCCTGGTCGCAGTCCTGCTATACCTGCTCGTGCCCCTCTTGTTTACGCTGTTGCTCAACTGGCAGAACGCCAAGGCGTTCAACGCCCGCTATATCCTAACCTCCTTGCCAGCGTTCTTGTGGTGCCCTT
>Eukaryota;TSAR
TGGTCGTAATTGAGCTGTAGGAGCGATATGCAATCGCGGAAAAAGCTTGTAGGGCATTGTCGGACAATACGCAATTATGGTTTATTAGGCCTTGAAGGCAACGAACGTGACCGAGATCGGAAG
>Eukaryota;TSAR
AATTAAGCAGACAAATCACTCCACGAACTAAGAACGGCCATGCACCACCTATCACACAATCATGAAAGGACCTTCATGTTTGCAGCAACTTAAATGCTGACCTAGCCGAAACTAAGCCAACACCCAAGTTGGTAGATTG
>EukaryotaTSAR;Rhizaria;Foraminifera
CGGTCTACTATGTCGACCCGGAGAACCGTGACTGGACCGCAGGGCCGGGGTCTCATGTCGACGATGTCATCCGGTTGGCCGGCGGTCGAAACCTGGTAGAAGAAGGCGGAGCCTGGCCACACTATTCGGTGGAGCAGCTCCCGCATTCGAGTT
>Eukaryota;TSAR;Rhizaria;Foraminifera
CGGTCACGTTCGTTGCTACCCTGGGCGAAGGGGGTTCGGCCGAATTCGCCGGCCCAGATGACGAGCGTGGATTCGAATAGTCCTCGCTGTTTCAGATCGGTGAGCAAGGCCGCAATCGGTTTGTCCACCGTGAGCGCGTTCTTGTGGTGCCCTT
>Eukaryota;TSAR;Rhizaria;Foraminifera
CGGTCACGTTCGTTGCGTTCCCGGACATCAGGGAGAGCTTCGGTGATTCGTCGGCATCGACGCTGTCGTGGGTGCTCAACGGGTACACGATCGTGTTCGCCGCCTTGCTGGTTCCCGCGGGGAAGCTGGCGGACCGTGTCGGTCACCGGCTCGCGTTCTTGTGGTGCCCTT
>Eukaryota;TSAR;Rhizaria;Foraminifera
CGGTCACGTTCGTTGCGTTAACGGTCACACCGGCGATGAGTTTTATTCTCTTGCGCCATACGCCACTCGAGCGCCGCGAATCCCCATTGATACGATGGCTACAACGGGGTTATAACAAAGTCCTTTCGCGCATTGTCCGCAAACCGGACCGGGCATACCTCATCGTCCTCATTATCG
>Eukaryota;TSAR;Rhizaria;Foraminifera
CGGTCACGTTCGTTGCGGATGGTTTGCGCGTCGCGATTCTTCCAGACGCCACTGACATTGACTTCATCCCGCACGGTCATGTGCGTGTTATTGAACGGATGAGTCGGCAGGTAGTTGACGGGCAGCGACGGTTGTTTCGGATTCGCGGGCGGCAAGGCGTTCTTGTGG
>Eukaryota;TSAR;Rhizaria;Foraminifera
CGAGGAAGGGATCATCCCCCGGGCGATCCGGGCACTGAAGAAGGAGGTGCCCGATCTGGCCGTCTGGGGCGACGTCTGCATGTGCGAGTACACCGACCACGGGCGACAGACGGCTCGACGCCCCCGGCCTCACGGGTCGGGGG
>Eukaryota;TSAR;Rhizaria;Foraminifera
CGGTCACGTTCGTTGCGGGCTATACCGGATTGGACGGCGCAACGATGGGCGCAATAGCGCTAGGCGTCACCGCCATGGGATGGTCTGTGTTGTTTCTTGCGCTATACAGTTTTGCCCAGTGGGATCGTTCCGGCAGCGTCCGCTGGCTTGCCCCTAACTCGGTCAAACCCATGGCTGTGGGCGTTCTTGTGGTGCCCTT
>Eukaryota;TSAR;Rhizaria;Foraminifera
CGTTGACCACGTTGTAAGCGACGATGATATCCGGCCCGCCGATCTTCTCCAGTTGATAATAGAGCGTCAAACGCTTCTTCACGGCGATCGGCGCGGTCAGAAACGTCCAACTCAAAACGGCCAGAAAGTTCCCCACCAACAACCCGACCAGCAAGTCGAAGGCACTGACTCCATGG
>Eukaryota;TSAR;Rhizaria;Foraminifera
GTGGAGCGTGTGGCTTAATTTGACTCAACGCGGGAAACCTTACCGGGTCCGGACATACTGAGGATTGACAGGCGTTTCACATTCTCCACGGAGGCGGGCTTCGCGGCTTGACTTCCGTTTTGGAGTTTGTGATCAAATA
>Eukaryota;TSAR;Rhizaria;Foraminifera
CCTGGCCGCGGCCTTCATGTCGAACTCCAGGATCTGCAGCCCCAGGCCGGGCTGGGCGCCGCATCGTCGGCGAGCGGCTGGCCGCCGACGCCTTCGAGGAGATCCGCCGGAAGGCCGCCTTCGATGTCAAAGAGATCCACGAGCTGGAGAAGACCACCCA
>Eukaryota;TSAR;Rhizaria;Foraminifera
AGTGAGTTGTACCGTTCGATTGTTGCGCGTCTTTTTTTAATTAAATTGATTGCGCGCAGTCGTTACGCGGATACGTTGATTCTCACAGAAGGCAACGAACGTGACCGAGATCGGAAGAGCACACGTCTGAACTC
>Eukaryota;TSAR;Rhizaria;Foraminifera
CGGTCACGTTCGTTGCCTTCAGGATGAGTGTATCACGACACCGCAGCGGGGCCACTACCATACGAGTCTACGCGTATACTAGGTCTCTATTATTGATACGCAATGGATGGTATTCATTTAGCGTACCGCGTGGGGTTCCCCACTTGC
>Eukaryota;TSAR;Rhizaria;Foraminifera
CAAAGACGCCGAGCGACGGGCCGAGGGCAAGACGTCGAACCACATCAAGGAACGCGGCAAGGATTACAATCACTGCAAACATCTTTCTACCTTTATTATCAAAATATTATAATTGTCCAAAAGAGACGGTGCCTAAATTTAGCAT
>Eukaryota;TSAR;Rhizaria;Foraminifera
GAAGACGGCGGTCGAGATCGTGCATCCCACGTCCGGCAAGGCCGTGCGCACCCACCTGGACCCAGATATCGGGCAGGTTGATGGTGACCGCGATCTGGTCCTGTTCGAAGTCCACGACGCAGGCCGGGGATGGCTGCGGAGTGAAGATCG
>Eukaryota;TSAR;Rhizaria;Foraminifera
CCTCCCCCGTCAAGGGGGAGGGAAATGAGCTACAGCTTGCTGGAGCCAACCAAACGTTCCCCTCCCCTGGCGGGAGGGGTTAGGGGAGGAAGAAAAATGGAAATTCCTATACGTTCAAGTTAAAGACCGGCAAGCT
>Eukaryota;TSAR;Rhizaria;ForaminiferaCGGTCACGTTCGTTGCCGCTCGTTGCGTTGATTGCCGCGCTGTTCGGCTTTGGCTGCCAGTTCGTGTTCACCCGCGTTCTTGTGGTGCCCTTAGATCGGAAGAGCACACGTCTGAACTCCAGT
>Eukaryota;TSAR;Rhizaria;Foraminifera
CCCTACACGACGCTCTTCCGATCTAAGGGCACCACAAGAACGCGTGGAGCGTGTGGCTTAATTTGACTCAACGCGTTCTTGTGGTGCCCTTAGATCGGAAGAGCACACGTCTGAACTCCAGTCACACAGGTATATCTAGTATGCCGTCTTCTGCTTGAAAAAAGGG
>Eukaryota;TSAR;Rhizaria;Foraminifera
GGCTGCTATCCGCGTGCACGACGCCGGCGGTACGCGATGAGCCTGCTGCAATCGCCGAAGAGAGCGGCGCTCACGGGAGCCATGTAGCCGAGTATCTTCTGCCCCAACGCCTTGTCCCCACAACCCATCTGATCCTTACCGACCACGAATACGGTACGCATATCTGT
>Eukaryota;TSAR;Rhizaria;ForaminiferaTGCATTGGCGATCTGCGTGCGGATACTTGGGGGCTAGTTTTCCACGCCGAAAGTCGTTGGCGTCCGGCAATCGTCCGTCCTGCAACCGGGAACATTGGAGGTTGAAGCGTCGGGGAGCCTGGC
>Eukaryota;TSAR;Rhizaria;Foraminifera
CTCGGCCAAGACGGCTACGATCGCCATCACGCAGACGGCTCGGTCGCTCAACCAGTCGAGCCTCACGCAGACGCTCACCGCTGCGGGGGGCGGCGAAGAGATTTGTATCGCGGGGCCGTTCCCGCACGACATATTCACCCAGTCCGACGGGACTGTCCACGTTGACATCGCTGAC
>Eukaryota;TSAR;Rhizaria;Foraminifera
TTGTAAATATGCTAGTCCTTTCATGATTGTGTGATAGGTGGTGCATGGCCGTTCTTAGTTCGTGGAGTGATCTGTCTGCTTAATTGCGTTTCAGATTATAGGGAAGTTATGAGCAGGTCAGTGTGTCTCGGTAAAACGACGACAGCTCTGGCTGAGCTCGCTTCCTTGAAA
>Eukaryota;TSAR;Rhizaria;Foraminifera
CGCCAACGTGCTGTTCAAGAACGCGCTGGACTTCTCTTTCGCGACGCTCGGCTACTTCGCGCTCGGGTACGCGATCATGTGGGGAGGAAGCGGGCTCTTGTTCGGGACGGAAGGATGGTTCCTGAGCGGGGTCGAGTCACCCGTCGAGACCCTGCCGCTCGAGGTCTTCTGGCTCTTCCAGGCGGTCTTCGCCGGTGCCGCA
>Eukaryota;TSAR;Rhizaria;Foraminifera
TATTCCAATATTCAGCAGTCAATTGTGGATGTGGATATCGCATTTGTCGATCAGACGACGTATGCGGAATTCATCATGTCGCTGCCCAATCCGTCGTGTTCCTATACCTATACGATTGAACCATTGGGTGGACCGGCGATTTTCGATTTGCGTTTCCTTTTGGTAAAACTGAATTAA
>Eukaryota;TSAR;Rhizaria;Foraminifera
CTTGGAAGTCGACCGACCGATCGCCGGTCTGCTGCAGGATCTGAAGCGACGGGGGTTGCTGGACGACACCCTGGTGATGTGGGGCGGCGAGTTTGGTCGCACACCGACCGTGCAGGGCAGCAA
>Eukaryota;TSAR;Rhizaria;Foraminifera
CTAAGGGCACCACAAGAACGCGTGGAGCATGTGGCTTAATTTGACTCAACGCGGGAAAACTTACCGGGTCCGGACACATTAGGCCTTGAAGGCAACGAACGTGACCGAGATCGGAAGAGCACACGTCTGAACTCCAGTCACAGG
>Eukaryota;TSAR;Rhizaria;Foraminifera
CCAAAACGGAAGTCAAGCCGCGAAGCCCGCCTCCGTGGAGAATGTGAAACGCCTGTCAATCCTCAGTATGTCCGGACCCGGTAAGGTTTCCCGCGTTGAGTCAAATTAAGCCACACGCTCCACGCGTTCTTGTGGTGCCCTT
>Eukaryota;TSAR;Rhizaria;Foraminifera
GTGGAGCATGTGGCTTAATTTGACTCAACGCGGGAAATCTTACCGGGTCCGGACACACTGAGGATTGACAGGCGATTGTGGTTTCTCCCTCGTTGGAGTGATCTGTCTGCTTAATTGCGTTTCAGATTAAAGGGAAGTTGTGAGCAGGTCATTGTGTCTGGGTAAAACTAGACAACTTTGGCTGAGCTCTCTTCCTTGAAA
>Eukaryota;TSAR;Rhizaria;Foraminifera
GTGGAGCATGTGGCTTAATTTGACTCAACGCGGGAAATCTTACCGGGTCCGGACATACTGAGGATTGACAGGCAATTGATAAAGTTTCTTTATCATTAAATATGCTAGTCCTTTCATGATTGTGTGATAGGTGGTGCATGGCCGTTCTTAGTTCGTGGAGTGATCTGTCTGCTTAATTGCGTTTCAGAT
>Eukaryota;TSAR;Rhizaria;Foraminifera
AAAATGATTCGTGCCGGAGCAAACCACACCATCGTTCCCTACACTATCAGCGGTAAACGCATGGTTACCATGTTAATGCGTCCCAATGTGGCAGATTTTCTTGATGAAGTTGCGCTCGTCGAATACCTTTTTAATGATCTAGAT
>Eukaryota;TSAR;Rhizaria;Foraminifera
CATGACGATCGGGCAGGGCGATATCGCCGTCACCGGACGGGTGGCGACGCCCGACGGCAAGGCGCCCGGATCATGCAGTCTCGGCCTGTACACCGGGTTCCATGCGAAGCCCGTGAATGTAAGGTCGTACTTCGAGTCGAACGCGTTCACCTCCGGTGAGCCTTCGTATGCCGCTACGGACAGTGCGATCTGGTCG
>Eukaryota;TSAR;Rhizaria;Foraminifera
CGGTCACGTTCGTTGCCTTCAGGATGAGTGTATCACGACACCGCAGCGGGGCCACTCACAGTTAAGCAAGTGGGGAACCCCACGCGGTACGCTAAATGAATACCATCCATTGCGAAACGCAAT
>Eukaryota;TSAR;Rhizaria;Foraminifera
AGTGGTGATCGGTTCACCCTGCCAGGTGATCGACCCGCGTTCGGGACGCACAATCCCAAAGACGGTGCGCATCGCCGTGGTCTTGCCGGCGCCGTTGGGTCCGAGGAAGCCGAGCATCTGACCGGACTCGACCGTGAAGGTGCAGCCGTCTCGAAATCCTCGTG
>Eukaryota;TSAR;Rhizaria;Foraminifera
GTGGAGCATGTGGCTTAATTTGACTCAACGCGGGAAAACTTACCGGGTCCGGACACATTGAGGATTGACAGGTGCATGGCCGTTCTTAGTTCGTGGAGTGATCTGTCTGCTTAATTGCGTTTCAGATTAAGAGGAAGTATAAGCAGGTCTCTGTGTTTCGGTAAAACGAGACAACTCTGACTGAGCTTTCTTCCTTGAAA
>Eukaryota;TSAR;Rhizaria;Foraminifera
CCACCTATCACACAATCATGAAAGGACTAGCATATTTATAGTGGAAAGTCCAACGAGGGACAAACCACAAACACCTGTCAATCCTCAGTGTGTCCGGACCCGGTAAGATTTCCCGCGTTGAGTCAAATTAAGCCACATGCTCCACGCGTTCTTGTGGTGCCCTT
>Eukaryota;TSAR;Rhizaria;Foraminifera
AACTAAGAACGGCCATGCACCACCTATCACAAAATCATGAAAGGACTAGCATATTTGCGTTTTTTTTTCATATCACCTGGTTAATGATATAAAATAAATTTTTGCCTGTCAATCCTCAGTGTGTCCGGACCCGGTAAGATTTCCCGCGTTGAGTCAAATTAAGCCACATGCTCCACGCGTTCTTGTGGTGCCCTT
>Eukaryota;TSAR;Rhizaria;Foraminifera
+ATCGCGGCGTGGTAATCGGTGCTTCCATCGTGTCCGCAGCGACTGCCACCGAGGTGGGCGCGACAGGGGTACGCCGGCAGCCGTGCTCCGGGGCGCAGAGGTTGCTGCAGCCGTCGTTGACCGTGACGTTGCCGTCGTCGCAGGTCTCCACGCCGGTCTGGATGAACCCGTCGCCGCAGGCCGCGGCCACGCAGCTGTTGAG
>Eukaryota;TSAR;Rhizaria;Foraminifera
TTTGATAACAATATTTCATATAAACGCATGGTTTATAGTCATATTGTTTTTGCACCTGTCAATCCTCAGTGTGTCCGGACCCGGTAAGATTTCCCGCGTTGAGTCAAATTAAGCCACATGCTCCACGCGTTCTTGTGGTGCCCTT
>Eukaryota;TSAR;Rhizaria;Foraminifera
CGGTCACGTTCGTTGCTTTCGTAGGACACCCTCAGACCGAGACCCTCAAAGGCGACTCAATGAAGAGAAGCCCAAGGGACCGGCCTTGAAAGGAATGTCCAAATAATCTGAAGCGCAATTAAGCAGACAGATCACTCCACGAACGTGACCG
>Eukaryota;TSAR;Rhizaria;Foraminifera
TTAAATTGGTCAAAAAAAAGCTGTATTGTCAACGATTGTTGTACTCTGTATGACTTGATCGTAGACGCTTGCAGTGTCTTTGACCTTGAAGGCAACGAACGTGACCGAGATCGGAAGAGCACACGTCTGAACTCCAGTCA
>Eukaryota;TSAR;Rhizaria;Foraminifera
GACACACTGAGGATTGACAGGTGATAATGTAAATATGCTAGTCCTTTCATGATTGTGTGATAGGTGGTGCATGGCCGTTCTTAGTTCGTGGAGTGATCTGTCTGCTTAATTGCGTTTCAGATAATTGGAAGACAAGAGCAGGTCATTGTGTCCGGGTAAAACTGTGACAACTTTGGCTGAGCTCTCTTCCATGAAA
>Eukaryota;TSAR;Rhizaria;Foraminifera
TCTACAAGTAGGTCCCCCTTGTTGAGGCCGAAGTCTTCGGCTTTATCCTCTTTGAAATATCGAGTTGCAACATCGCTGAAATCAAGTGCGCCACTTTGGGTGAAGTTAGTGGATCGTAGTACCGAAACGGGCTGCTCTCCTTCGTCAGCCCCCCAGTCGCCAGAGAACTGTTTTTCCA
>Eukaryota;TSAR;Rhizaria;Foraminifera
GTGGAGCATGTGGCTTAATTTGACTCAACGCGGGGAAACTTACCGGGTCCGGACACACTGAGGATTGACAGGCGCCTAAATTGTGCGAGTCCTTTCATGATTGTGTGATAGGTGGTGCATGGCCGTTCTTAGTTCGTGGAGTGATCTGTCTGCTTAATTGCGTTTCACTTATTTTTGGCCGACCAATTGTGTTTATTTGTTC
>Eukaryota;TSAR;Rhizaria;Foraminifera
CGCGTAATGTCACCATATTGCCTCCTGGTTGTCCCTTGATTCAGCCCCAAAAAACTGTAAAATACTGGTTTAGGAATAAGCATCCAGCACTGCCGCAGCAAGGTTAATGTTGAAGGGACTTAACAGCGGCAGCTGTGATGATGAATGATACTGTTTGAATGACGCTTCCTTAAAAACCCATAACACCACCAGCAAGGTTTT
>Eukaryota;TSAR;Rhizaria;Foraminifera
GACACACTGAGGATTGACAGGTGATAATGTAAATATGCTAGTCCTTTCATGATTGTGTGATAGGTGGTGCATGGCCGTTCTTAGTTCGTGGAGTGATCTGTCTGCTTAATTGCGTTTCAGATAATAGGATGTAAAAAGACATAGGTCGGGTTGTTATAAACAACTGTCAGACTGAGTCTGTCATCCTTGAAA
>Eukaryota;TSAR;Rhizaria;Foraminifera
CTATCACATAATCATGAAAGGACTAGCATATTTAACAATTCATTTTATAAAAAGAATGAATATATTGCCTGTCAATCCTCAGTGTGTCCGGACCCGGTAAGATTTCCCGCGTTGAGTCAAATTAAGCCACATGCTCCACGCGTTCTTGTGGTGCCCTT
>Eukaryota;TSAR;Rhizaria;Foraminifera
CGGTCACGTTCGTTGCTTTCGCAGGGCACCAAGCACATCCACCGCGACGCCATTGCTGGCGCGCTGCTTCGTGCGAAATGGATACCCTTTATATCTGAATCGCAATTAAGCAGACAGATCACTCCACGAACGTGACCG
>Eukaryota;TSAR;Rhizaria;Foraminifera
CCTGCGCCCCGGGCGGTAGATGCAAAGGACCGATAGGAAAACCACCACTGATCTCAGCAGCCCCATTCTGGAGGATGATTTACAGCTTTGGCAGCACCAGTATAATCTTCTGGCACAAACCCTCGGTGCTCCGGAACAGCGTCCAGTCTTCGCGTATAAACACGGTGGTTTCTCC
>Eukaryota;TSAR;Rhizaria;Foraminifera
CGGTCACGTTCGTTGCTTTCAAGGATGACAGACTCAGTCTGACAGTTGTTTATAACAACCCGACCTATGTCTTTTTACATCCTATTATCTGAAACGCAATGGATGGTATTCATTTAGCGTACCGCGTGGGGTTCCCCACTCGCTTAACTGTGAGTGGCCCCGCTGCGGTGTCGTGATACACTCATCCTGAAG
>Eukaryota;TSAR;Rhizaria;Foraminifera
GTGGAGCATGTGGCTTAATTTGACTCAACGCGGGAAATCTTACCGGGTCCGGACATACTGAGGATTGACAGGCGCTTGTAGTTTCTACCTCGGTAGATTCTGCAGTAAATATGCTAGTCCTTTCATGATTGTGTGATAGGTGGTGCATGGCCGTTCTTAGTTCGTGGAGTGATCTGTCTGCTTAATTGCGTTTCAGAT
>Eukaryota;TSAR;Rhizaria;Foraminifera
CCGCTCCCACGTAAGTCTCCGGAATCGTTTAGGTTCTGGGGGGCTCTTGGGTCGAGCTCAAGTCGCTCGACGAAGCCGCTCCGACACACGGGGGCGCTGCGTACCACTCATTCGTGGACCGGGATGCCAAGCCGTTCGAGGTGGCGGCTGCGGTTTGGCTTTGCCAGACAAGCCAGATGAAA
>Eukaryota;TSAR;Rhizaria;Foraminifera
GCTCACGGTGGACAAACCGATTGCGGCCTTGCTCACCGATCTGAAACAGCGAGGACTATTCGAATCCACGCTCGTCATCTGGGCCGGCGAATTCGGCCGAACCCCCTTCGCCCAGGGTAGCAA
>Eukaryota;TSAR;Rhizaria;Foraminifera
AAAGCCGAACTTGAACGTCGCTCGGTCTCATTCGCCACGAAGGGGCGGGCCGTGGCCAGCAGTCGCGGTGATGCCGGCGTCGGGTCCGGCGATGACAAAAGCGGCGTCGAGCCTGCCATCGGCCATGGCCGCCGCCACGTCGTCCAGGTCCTGCTCTACG
>Eukaryota;TSAR;Rhizaria;Foraminifera
CGTGCCCGCCTCCGGCGGACTATGCTGGTCGGCCCCGGGCCCGCAGAGGAACCCGAAGATCAGGAGCAGCGTCACGCGCGGCATGGGGGTGCGTCGACCGATCAGGTCCGTCAGCAGCCCCAGCAGGAACAGCGCTCCGAGCGTGATGAAGATCTCGGCCAGGTTGTCCATCGCCTCGC
>Eukaryota;TSAR;Rhizaria;Foraminifera
CGGAAGTCAAGCCGCGAAGCCCGCCTCCGTGGAGAATGTGAAACGCCTGTCAATCCTCAGTATGTCCGGACCCGGTAAGGTTTCCCGCGTTGAGTCAAATTAAGCCACACGCTCCACGCGTTCTTGTGGTGCCCTT
>Eukaryota;TSAR;Rhizaria;Foraminifera
GTGGAGCATGTGGCTTAATTTGACTCAACGCGGGAAAACTTACCGGGTCCGGACACATTGAGGATTGACAGGTGCATGGCCGTTCTTAGTTCGTGGAGTGATCTGTCTGCTTAATTGCGTTTCACTTATTAAGGTCATTAAAAACTGCATTGTCTTGCTGTGTCGGCTGGCCTTCATTGGTCGGTGCCTGATG
>Eukaryota;TSAR;Rhizaria;Foraminifera
AAGGGCAGACGCTCCATAATGGATCTCCACGGCACCTGACAGACGAATCCCATGACGGGTCACATCATCAGGATCAACACTCATCCCTCCGCTCAATAAGAGCAGATCACAATGCTTGCTTAAGTGAGATCTTATCACCCTGCTTATCTCTTTCGGATCATCAGGTACGAAATCAACGGCAACTACATCTGAGCCTAAA
>Eukaryota;TSAR;Rhizaria;Foraminifera
GTGGAGCGTGTGGCGAAAGCGGCGTTCACTTCATCGTGGTGAAGATGGGGCTGCGGACACACCCACGGTGAGATGAACAGGGCCACGGCGGCGCCCAGCGCGGCGGCTTGGGCTAGCGCCAGGTCCACAAAGATCACGCCCCGCTTGATAACGTGCAGCCCCATGTAGCAGTGCAGTGAGGCGATAACCGCGCAC
>Eukaryota;TSAR;Rhizaria;Foraminifera
AGGTCGGATACGATAAGGCCGCCGAGGCGAAAACGCTCGACAGGATAAAAAAGCTCCGGGCCGAGGGATGGGAGAAAAAGCGATCCGATCTCGAGCACGCCGAGGAGGAGCTCGAGAAACTCCTCCCGGAGATCGATCTCCGAAAGAAAACGATCGAGTCGTTTTCGGCGCGAAATTTCCGCTGCCTGGCGGAA
>Eukaryota;TSAR;Rhizaria;Foraminifera
TGCTGCGTGGACGACGGCGCTGGCCAGGCTGGCTGACAGCGGCCGGGCGGTCACGCCTGCGACGATCGACACGATCTGGCCGACGGAGACGCCCGAGCGTAACGCAATGATGACGGAGTACCACGATGCAGAGGGGGGGTCCCTTGTGGAACTGTCAGACAGCGCGACT
>Eukaryota;TSAR;Rhizaria;Foraminifera
ATGAAAGGACTAGCATATTTGCATAAATTGTAAACCGAAATTTACAAAATAATATTGCCTGTCAATCCTCAGTGTGTCCGGACCCGGTAAGATTTCCCGCGTTGAGTCAAATTAAGCCACATGCTCCACGCGTTCTTGTGGTGCCCTT
>Eukaryota;TSAR;Rhizaria;Foraminifera
CCTATCACACAATCATGAAAGGACTAGCATATTTGATCACAAACTCCAAAACGGGAGACGGGCGCGAACCCGCCCCCGTGGAGAATGTGAAACGCCTGTCAATCCTCAGTATGTCCGGACCCGGTAAGGTTTCCCGCGTTGAGTCAAATTAAGCCACACGCTCCACGCGTTCTTGTGGTGCCCTT
>Eukaryota;TSAR;Rhizaria;Foraminifera
ATTACCACCGAATACGTGTACCCTTTCGAGCAATACGCATATCGGCAGCTTTTATGTCCTTATCTGAAACGCAATTAAGCAGACAGATATATGGAGGTTTTACAGAGTGTACGTTGAGTGTTTCTTTTGTTCTGTTCATTCAGGGCAGCACCGACTGAGCTCGCCTCCTTGAAA
>Eukaryota;TSAR;Rhizaria;Foraminifera
GGCCACCATCGGCTACAAGACGCTGTCTCTGTTCCCGCTGGATGCGATCCAGAACCTGGATGAGGGCGATGCGGTCTTGGATCCGCCGGGCGCCGACGAACTGCGCCTGGTCCCGATGACACTCACCCTGAACGATGCGGACG
>Eukaryota;TSAR;Rhizaria;Foraminifera
GTGGAGCATGTGGCTTAATTTGACTCAACGCGGGAAAACTTACCGGGTCCGGACACATTGAGGATTGACAGGTGCATGGCTGTGGGGGTGTTATTAACATATATTTATATATGATAGTAGCAT
>Eukaryota;TSAR;Rhizaria;Foraminifera
CAGTCGTATCGCGCGCGTCATGATCGCTGATCTAGCGCTGTACCACAGGGACCTCATTGTGGAAGGCATCACCAGTGGCACTCTCGAGGAGGTCTTGGAGGAACAGATGCGCGAGGCTCGCAAGACGTTCGAGAGCCGGGTTTCTGAAACGGTGC
>Eukaryota;TSAR;Rhizaria;Foraminifera
CGGTCACGTTCGTTGCTCCCTTGGGCGAAGGGGGTACGACCGAATTCCCCGCCCCAGACGACCAGCGTCGATTCGAGCAGCCCACGCCGCTCCAGGTCGGTCAGCAGCGCGGCAATTGGCTTATCAACCGAGCGGGCGTTCTTGTGGTGCCCTT
>Eukaryota;TSAR;Rhizaria;Foraminifera
CGGTCACGTTCGTTGCCGTGGCGACTGCCGTGTCCAAACCAAACGCGAGGTCCGTTGCGCCGAGATCGTTGTCGATTGCTTTGGGAACACCGACGACCGGCACGCCCATCTTCGCGAAGCGCATTCCGATATCCAAGGTGCCGTCACCGCCCACGAGGACGAGAGTGTCGATATCGCGTTCTTGTGGTGCCCTT
>Eukaryota;TSAR;Rhizaria;Foraminifera
CGGTCACGTTCGTTGCTATTACCGAGGATTCATTCACTAAGACTCGATATTGGGGGCTACCTAAAACCGCATCTACCACTATGCGGAGCGACGAGTGGGCGGAACGAGTGCGCGTGACGCTCGATAATTCAGTTCGTTCGCAGATGGTCAGCGACGTACCCCTAGGAGCGTTCTTGTGGTGCCCTT
>Eukaryota;TSAR;Rhizaria;Foraminifera
GACGAGCCGAGTCATGACGGCGTCTCCTCGCGCGAGTCTGGCACACCGGGCGGACGGCTGAGCGGCATTGATGAACGTGACTTGCGATTGGCGGCCGGTCAGCCGTTGAAGCTGATCGAGCGGAACCACCATCGAGCCGTTCTCCCAAGCGCTGTAACTCTGAAAGAT
>Eukaryota;TSAR;Rhizaria;Foraminifera
GATCCCTCAACGCCCCAAAAACCTGTTGGAAAAGATCCTCTGCGACGCCGATCTCGATTACCTGGGGATGGCCTGGTACCTCACCGACAGCTATGTGCCGCAAGGCTGGCACGGGGAGCGCATCATGCTGCGTGTCGGATCCGCCAATTATGCGGCCAAGGTGTGGATCAACGGGACGCT
>Eukaryota;TSAR;Rhizaria;Foraminifera
CAATTTGCGCGGCATGAAAGAAATCATTACCTATATGGTCGGGGAGGATGATAACCTGACCCCGGTTGAGCTCGGACAACTAACAGCTCAGACACTTTCCTCTCCGGCAGAGCTGTTTAATTC
>Eukaryota;TSAR;Rhizaria;Foraminifera
GTGGAGCATGTGGCTTAATTTGACTCAACGCGGGAAATCTTACCAGGTCCGGACATACTGAGGATTGACAGGCGATTGTGATTTGCAAATTTTTTTGCATTTCGCAGCAAATATGCTAGTCCTTTCATGATTGTGTGATAGGTGGTGCATGGCCGTTCTTAGTTCGTGGAGTGATCTGTCTGCTTAATTGCGTTTCAGAT
>Eukaryota;TSAR;Rhizaria;Foraminifera
ATAAGTGCATTTCTGCACCTTAGACCCCCGTGTTCTTCTGCTTCGCATTAGAATATTGTGCGCGCGTCTATGTGTGTTTTGAGTGCATGAAGGGGTCCTGAAAGCAACGAACGTGACCGAGAT
>Eukaryota;TSAR;Rhizaria;Foraminifera
CAAAGAGGTTGACAAGCCGATTTCTGGTCTGATCAAGGACCTGAAGGCACGAGGACTGCTCGAAGACACGCTGGTGATGATCAGCGGCGAATTTGGCCGAACTCCGGTCGCTCAGGGCGGCAA
>Eukaryota;TSAR;Rhizaria;Foraminifera
GTGGAGCATGTGGCTTAATTTGACTCAACGCGGGAAATCTTACCGGGTCCGGACACACTGAGGATTGACAGGTATTCGATAAGTTATCGACATTTATTTGGAGATGCTTATCATCAAAGATGCTAGTCCTTTCATGATTGTGTGATAGGTGGT
>Eukaryota;TSAR;Rhizaria;Foraminifera
GTGGAGCATGTGGCTTAATTTGACTCAACGCGGGAAATCTTACCGGGTCCGGACATACTGAGGATGATCTGTCTGCTTAATTGCGTTTCACTTATTAAGGTCATTAAAAACTGCATTGTCTTGCTGTGTCGGCTGGCCTTCATTGGTCGGTGCCTGATGCGCGGACGGTTGCAGCACACGTGGCCTGAAG
>Eukaryota;TSAR;Rhizaria;Foraminifera
GTGGAGCATGTGTGATAGGTGGTGCATGGCCGTTCTTAGTTCGTGGAGTGATCTGTCTGCTTAATTGCGTTTCACTTATTAAGGTCATTAAAAACTGCATTGTCTTGCTGTGTCGGCTGGCCTTCATTGGTCGGTGCCTGATGCGCGGACGGTTGCAGCACACGTGGCCTGAAG
>Eukaryota;TSAR;Rhizaria;Foraminifera
CGGTCACGTTCGTTGCCGCGAAGAAGCTCTGCAGGTCCGCTAAAAAGCTTGCTCTCGGCATGAGCAGGGCGCCGGCAAAATAGGCGGCGCGAAAATCGTTTAGCAGTTGCTGAAACGTGCTGATCTTATCCGGCGTAGAGGTTTGTGAGCGTTCTTGTGGTGCCCTT
>Eukaryota;TSAR;Rhizaria;Foraminifera
GATGGAGCAGCTGCAGCAGGAGTATCTTCGCTCGATGATCCTCCGCAACTGCAGCGACCGAACCATCGAGTACTGGGGCATGAACCTGGGCAAGTTCAACCGGTGGTGCGAGGAACGTTCCATCGACGATCTGGACGCCATCACGCTGGAGGTCCTCCACGCCTACCGGCAACACCTGTTCCACTACC
>Eukaryota;TSAR;Rhizaria;Foraminifera
GTGGAGCATGTGGCTTAATTTGACTCAACGCGGGAAATCTTACCGGGTCCGGACATACTGAGGATTGACAGGCGCTTGTAGTTTCTACCTCGGTAGATTCTGCAGTAAATATGCTAGTCCTTTCATGATTGTGTGATAGGTGGTGCATGGCCGTTCTTAGTTCGTGGAGTGATCTGTCTGCTTAATTGCGTTTCACT
>Eukaryota;TSAR;Rhizaria;Foraminifera
AAAACCGAGTAAAAGGAAGTACACGAAAGCCCAGCCTCCCCCGGAGGGGGACCTCCTGTGGCGAGCCCAAAGAAATAGAGGGAGCAGGAGCAGCACTACCGCCGCTGCCACAATTTGCACCAGGGAGATCACCAGGACAACATAACCGAGTTCCAGGCGTTGGAACCAGTAATGACCATGACTTCTGATGAAACGCG
>Eukaryota;TSAR;Rhizaria;Foraminifera
CGATACGAGTTGCACGGTGCCACTGCGGGCCGAAAGCTTGACGCCCGTGCCGTCACGGCTCGCTGCTATCCCGATCCTGACGGCACACCGATCCCTCGCAAAGACCTGGAGGATCGACCGGTCCAGTCGTGCGTGCCGACCAGGCCCTTGGGGAACGAACCGCCGGGCTCCCACTCGCCCTTCGCG
>Eukaryota;TSAR;Rhizaria;Foraminifera
TAAACGCAATTAAGCAGACAAATCACTCCACGAACTAAGAACGGCCATGCACCACCTATCACACAATCATGAAAGGACCTTCATGTTTGCAGCAACTTAAATGCTAGCAATAAGCCGAAGCCAACCACTAACACCTAAATTGGTAGATTGCCTGTCAATCCTCAGTGTG
>Eukaryota;TSAR;Rhizaria;Foraminifera
GTGGAGCATGTGGCTTAATTTGACTCAACGCGGGGAAACTTACCGGGTCCGGACACATTGAGGATTGACAGGCGCATACTTTAAGTATTTATATCACTTGTGTGTTATAAATTCTTATTGTATATCAAACTATGCTAGTCCTTTCATGATTGTGTGATAGGTGGTGCATGGCCGTTCTTAGTTCGTGGAGTGATT
>Eukaryota;TSAR;Rhizaria;Foraminifera
AGCGTATTCCCTGTGAGTACGCCTGGTCGATAGCGGCTTGCAGTTGTTTGCCCGCCTGATTAACCGTCGCGCCATGCAAATCAATTTTTACTTCAAAAGGGATAAGCCCTTTTTTTAATTTAGCCATCAATTTTTGCTGAATGCCGTCTCGGACAAAAGAAATCACTTCATCTGAT
>Eukaryota;TSAR;Rhizaria;Foraminifera
GTGGAGCATGTGGCTTAATTTGACTCAACGCGGGGAATCTTACCGGGTCCGGACATACTGAGGATTGACAGGCGAATGTAGTTTGAATTTATTCATTCTACAATAAATATGCTAGTCCTTTCATGATTGTGTGATAGGTGGTGCATGGCCGTTCTTAGTTCGTGGAGTGATCTGTCTGCTTAATTGCGTTTCAGAT
>Eukaryota;TSAR;Rhizaria;Foraminifera
GGACGCGGTGCAGATCGAAGACTTCGGCGCCTTCGATTCATCGCTCGAAGTCTTCGCCGCGGGAACGTCCTTCACCATCACCGGCACCATCGCCGACCGTGGAACCACCCTCCAGGCGCTCGCAGCACGCATGCAAGCGCGCGACGCCGTCACCGGTGCCCTGGGCCCCGCACGC
>Eukaryota;TSAR;Rhizaria;Foraminifera
GACACACTGAGGATTGACAGGTGATAATGTAAATATGCTAGTCCTTTCATGATTGTGTGATAGGTGGTGCATGGCCGTTCTTAGTTCGTGGAGTGATCTGTCTGCTTAATTGCGTTTCAGATATAAAGTGTCTTTACAATGACGTGTTGCGTAGTCTTTCGGGACGCGTGCGCGCATGATTGACACTATGAAA
>Eukaryota;TSAR;Rhizaria;Foraminifera
CTATTGAACAGAAGCTGTGGGGCGCCACAGGTCGCTTGAAATGGCCTTTCACGCATCCTATAATTTCTGATAGGAGCGCGTCTTTAGGGCGCCCGATTCCTGCCTCAACCTGAAGCATCTCAAGGAGTTCGTCGATGAATATCTGTGTCATAGGAACGGGCTATGTCGGCCTCGTCACGGGCAGCGTCTTCGCAGACCTCG
>Eukaryota;TSAR;Rhizaria;Foraminifera
AACTACCTGCCGCAGATGTTCTTCGATGCGACGCCATCAACGGTAGTGCCGGAAAGCAGTTCCCCGATATCTAAGTTGCCGTGGACGTTGCTTCTCTTCGGTTTGGTTGCCTGGCCATTGGGCAAACGGCCGTGGGGTTATTGTGGATCTCTCTGTGCAGTGCGTTCTTCGGTCTGTACGTGGTCAGCGTGCGAACGTGCAT
>Eukaryota;TSAR;Rhizaria;Foraminifera
CGAGAACTACGAAGAAGAATAGACAATAGTCAGTCGGCAGGATCGGTAACTCGCTTGTCCACGCTGTTGAGTTCTTGGTTGATATTTCTTGACAATCATGTGAGAATACATGGTCAGTCGGAGTGGCTATTAGGAGCCGGCAGATCGGATGTAAGGAGTTGGCGA
>Eukaryota;TSAR;Rhizaria;Foraminifera
CGGTCACGTTCGTTGCTTTCATAGGGCCAACACTCAACCGAACAACACACAAAATGAATTGTGCGTGCTAGTATACGTGATTGAACCCTTTATATCTGAAACGCAATTAAGCAGACAGATCACTCATCCTGAAG
>Eukaryota;TSAR;Rhizaria;Foraminifera
CGGTCACGTTCGTTGCCTTCATAAGTGTTACGCACATCCACAAGAATCGCAAAAGAGCGACTTGCTTTTTGTGTACACTATTATATCTGAAACGCAATTAAGCAGACAGATCACTCCACGAACTAAGAACGGCCATGCACCACCTATCACACAATCATGAAAGGACTAGCATATTTGATCACAAACTCCAAAACG
>Eukaryota;TSAR;Rhizaria;Foraminifera
GTGGAGCATGTGGCTTAATTTGACTCAACGCGGGGAAACTTACCGGGTCCGGACACATTGAGGATTGACAGGAGCATACTTCATGATTGTGTGATAGGTGGTGCATGGCCGTTCTTAGTTCGTGGAGTGATCTGTCTGCTTAATTGCGTTTCGCAATGGATGGTATTCATTTAGCGTACCGCGTGGGG
>Eukaryota;TSAR;Rhizaria;Foraminifera
GTGGAGCATGTGGCTTAATTTGACTCAACGCGGGAAATCTTACCGGGTCCGGACACACTGAGGATTGACAGGCACTATTAAAATAAATTTTATTTATTTTATGTTAAATATGCTAGTCCTTTCATGATTGTGTGATAGGTGGTGCATGGCCGTTCTTAGTTCGTGGAGTGATCTGTCTGCTTAATTGCGTTTCAGAT
>Eukaryota;TSAR;Rhizaria;Foraminifera
CCCGGGGGGCGTGGGTGCCAGGAGGAAGGTGCCGGAGTCCATGAAGGTCCAGATGCCGAGCACCAGGGTGGCCGCGAAGAGCAGGGTGAGGATGGCTCTCATGTCGTCGAACGGGGAGACGGTTGGACGGGGGTCGTCGAACGGGCAACCTCACCGGCAAGTCGAGCGGCTCCCACGGCAACC
>Eukaryota;TSAR;Rhizaria;Foraminifera
AGAATAAATACTTGCCATCTCATTCTCTCTCCTCCTCTGTCTGAAATTTTCAGATCATGTTTCGCACGGCGCAGCTGATAAGATGTGTCGCTGCAAACATCCCGATCAGTAGTGCTATGGTCACAGGTGTTCTTTTTATTTTTCAGTCGCTCCCCTTTCGAGCAAACTG
>Eukaryota;TSAR;Rhizaria;Foraminifera
AATTAAGCAGACAGATCACTCCACGAACTAAGAACGGCCATGCACCACCTATCACACAATCATGAAAGGACTAGCATATTTACATTATCACCTGTCAATCCTCAGTGTGTCCGGACCCGGTAAGTTTTCCCGCGTTGAGTCAAATTAAGCCACATGCTCCACGCGTTCTTGTGGTGCCCTT
>Eukaryota;TSAR;Rhizaria;Foraminifera
CGGTCACGTTCGTTGCTTTCATAGTGTCAATCATGCGCGCACGCGTCCCGAAAGACTACGCAACACGTCATTGTAAAGACACTTTATATCTGAAACGCAATTAAGCAGACAGATCACTCCACGAACTAAGAACGGCCATGCACCACCTATCACACAATCATGAAAGGACTAGCATATTTGATCACAAACTCCAAAACG
>Eukaryota;TSAR;Rhizaria;Foraminifera
GCGATGAGTTTTATTCTCTTGCGCCATACGCCACTCGAGCGCCGCGAATCCCCATTGATACGATGGCTACAACGGGGTTATAACAAAGTCCTTTCGCGCATTGTCCGCAAACCGGACCGGGCATACCTCATCGTCCTCATTATCGTGTTGGCAGGCGTTCTTGTGGTGCCCTT
>Eukaryota;TSAR;Rhizaria;Foraminifera
CGGTCACGTTCGTTGCTTTCACACGCTAGGGCCGTACAACACACACAACGTTTGCACGTGCGTGCATTGAGTCGTCCACTAGCATTATATCTGAAACGCAATTAAGCAGACAGATCACTCCACGAACTAAGAACGGCCATGCACCACCTATCACACAATCATGAAAGGACTAGCATATTTGATCACAAACTCCAAAACG
>Eukaryota;TSAR;Rhizaria;Foraminifera
CCACAGCCATGGGTTTGACCGAGTTAGGGGCAAGCCAGCGGACGCTGCCGGAACGATCCCACTGGGCAAAACTGTATAGCGCAAGAAACAACACAGACCATCCCATGGCGGTGACGCCTAGCGCTATTGCGCCCATCGTTGCGCCGTCCAATCCGGTATAGCCC
>Eukaryota;TSAR;Rhizaria;Foraminifera
GGCACCAAGCACATCCACCGCGACGCCATTGCTGGCGCGCTGCTTCGTGCGAAATGGATACCCTTTATATCTGAATCGCAATTAAAGGTTACCATTTGTCGTTTGTCTTCACTATTGCTGTTTAATTACACTTTGTGGAACAACGTACATTATATGGGTTTCAACCTTGAAG
>Eukaryota;TSAR;Rhizaria;Foraminifera
CGGTCACGTTCGTTGCTTTCATAGGGCCAACGCTCAACCGAACAACACAAATTACTTTGCGTGCTAGTATACGCGATTGGATCCTTTATATCTGAAACGCAATTAAGCAGACAGATCACTCCACGAACTAAGAACGGCCATGCACCACCTATCACACAATCATGAAAGGACTAGCATATTTGATCACAAACTCCAAAACG
>Eukaryota;TSAR;Rhizaria;Foraminifera
CGGGGCCGGCGCGCGAACGTCGGCAGACGCCGGTTAACTTGGGAAGGCGGGTATTTGTGAAGATGATCGACGGTCTGGCCGACGCGTTTCGTGGTGCCGAATCAGTGATCTAGAATACACGCTACTCTTCTATAATCACCGCTGAAAACGCGTACATTTTCGCGTCGGGATCTTTCCACGCGTCGGGGGGGAGGGACGCCTT
>Eukaryota;TSAR;Rhizaria;Foraminifera
CAAGAAACAGACGTTAGAGTGTATGAACGGGCATGCGGATCCGACGGACGCCGACCTTTGGGGACTGTGCATTCCGAATGGTAACAAGGGCTGGCTGCAGTTCGGCTATACGATGGCGCACGAGGTCGGTCACATGCTCGGTCTCGCCCACCGGAAGCTGACGCAGGACCTGCTTCCCGAGTCCAAGGTCAACGTCATGCAC
>Eukaryota;TSAR;Rhizaria;Foraminifera
TCTTGAAGTTCCATTTTGCCTGCTTCGATTTTAGATAAATCTAAGATTTCATTAATCAAGTTCAGAAGATGTTCCCCGCTGTTTTTGATTGTCATGAGCCCTTGTCGCTGCCGTTCAGTCAGATTGCCGTCATCTTTCAAAATTTGAGCGTAGCCCAGAATGGCGTTCAGGGGAGTGCGGAACTGGAGCGAG
>Eukaryota;TSAR;Rhizaria;Foraminifera
CCAGCAGGGCGTGTAGCAATTCCATCGGCAGAAACTCGAAGAGAGACTCAGTGTCGGTGAAGCCGTATAGCGTGACCGGGAGGTAGTGTAGAAAAATGGCCAAATGGTCGCCTTGCTCTTCCTCCGGATATCCGATAATGATGTAGAGTTGTGTGCTGATGCCGTGACTGTTCAAT
>Eukaryota;TSAR;Rhizaria;Foraminifera
ATGGATAGTATTCATAAGCGTACCGCGTGGTCCTTGTGTGGGTTAACCCCCTCGCATGCCACTGCGGTGTCGTGATACACTCATCCTGAAGGCAACGAACGTGACCGAGATCGGAAGAGCACACGTCTGAACTCCA
>Eukaryota;TSAR;Rhizaria;Foraminifera
TACTGCGTGGACGGCGGCGCTGGCCAGGCTGGCTGGCGGCGGCGGGGCGGTCACGCCTGCGACGATCGACACGATCTGGCCGACGGAGACGCCCGAGCGTAACGCAATGATGACGGAGTACCACGATGCAGAGGGGGGCGCCCTTGTGGAACTGTCAGACAGCGCGACT
>Eukaryota;TSAR;Rhizaria;Foraminifera
AGCACGAAACAATTTCAGACCGCCGTTGAATTGGTGCGCAACGGGCGCATCGGCAAGCTGAAACAGGTTTGGGTGGCGCTGCCCTACTACACGACCAAGGGAGGACCCTACCCGACGACTCCAGTGCCGGAGAACCTCGACTGGGATTTGTACCAAGGCCAAGCCCCCGTGCATCCCTACTGCGT
>Eukaryota;TSAR;Rhizaria;Foraminifera
GAGCCGGTGACCGACACGGTCCGCCAGCTTCCCCGCGGGAACCAGCAAGGCGGCGAACACGATCGTGTACCCGTTGAGCACCCACGACAGCGTCGATGCCGACGAATCACCGAAGCTCTCCCTGATGTCCGGGAAC
>Eukaryota;TSAR;Rhizaria;Foraminifera
CAATCATGAAAGGACTAGCATATTTCATATGACTGTAAGAAATGCTACTATCATATATAAATATATGTTAATAACACCCCCACAGCCATGCACCTGTCAATCCTCAATGTGTCCGGACCCGGTAAGTTTTCCCGCGTTGAGTCAAATTAAGCCACATGCTCCACGCGTTCTTGTGGTGCCCTT
>Eukaryota;TSAR;Rhizaria;Foraminifera
AAATGCTACTATCATATATAAATATATGTTAATAACACCCCCACAGCCATGCACCTGTCAATCCTCAATGTGTCCGGACCCGGTAAGTTTTCCCGCGTTGAGTCAAATTAAGCCACATGCTCCACGCGTTCTTGTGGTGCCCTT
>Eukaryota;TSAR;Rhizaria;Foraminifera
ATTAGTCGTAGCGCCTGTTGCACGGTCTGGCGGCTGCCTGGCTGTGGCTGCCCGGCGTGCTGCGAACCAGCATTCGTCAAATCTGAGTTGCTCATCTGCTCAGTCGTTTTGTTGTAGATTTCATCTTCCCGTACAAATCGGATCATACCATGATGAACACGGCAAAGACGAGTGTCACAGGC
>Eukaryota;TSAR;Rhizaria;Foraminifera
CGGTCACGTTCGTTGCCGCCCTGAGCGACCGGAGTTCGGCCAAATTCGCCGCTGATCATCACCAGCGTGTCTTCGAGCAGTCCTCGTGCCTTCAGGTCCTTGATCAGACCAGAAATCGGCTTGTCAACCTCTTTGGCGTTCTTGTGGTGCCCTT
>Eukaryota;TSAR;Rhizaria;Foraminifera
CCTATCACATAATCATGAAAGAACTAGCATCTTTAAGCACGCACACCGCGAACGGCATGAACGTGCATATATCTGTCAATCCTCAGTGTGTCCGGACCCGGTAAGATTTCCCGCGTTGAGTCGAATTAAGCCACATGCTCCACGCGTTCTTGTGGTGCCCTT
>Eukaryota;TSAR;Rhizaria;Foraminifera
GCATTGCGGGCGTGGTCGATGATGTCGCGTCGATGTTCAGGGCGTTCGAGGTGATCTCGGAGCTCGAGCTGCCAGCGCCCGACGAGTTTGGCAACAGCGAAGGCCACACCGGTGAGCCGAGAT
>Eukaryota;TSAR;Rhizaria;Foraminifera
GTTAACTTTATCAAGTTAAAAATAAATTCCACTTTTTTATAATATCAAAATCATTTAAAGGCGCAGGCAATTCCAAGAAAATTTATGTTTACGAAACACGATTATAAGGGTTTGCGTTTGTTGATATTAAATAGTGAAAAAAGGTGTGGCATCAGAGCGGGAACTTTTGCTATTGAAAACGGAGAAA
>Eukaryota;TSAR;Rhizaria;Foraminifera
GTGGAGCATGTGGCTTAATTTGACTCAACGCGGGGAAACTTACCGGGTCCGGACACATTGAGGATTGACAGGAGCATACTTCATGATTGTGTGATAGGTGGTGCATGGCCGTTCTTAGTTCGTGGAGTGATCTGTCTGCTTAATTGCGTTTCGCAATGGATAGTATTCATAAGCG
>Eukaryota;TSAR;Rhizaria;Foraminifera
AGCTGCAGAGATAGAGGTATGGGCTTGCCGCCACACGGTCTATCACGGGGCCCCCGGCACAGGCAAGACGCATGAAGTGCGCACAAAGCACAAGGAGTGTACCATAGGAATTGCTCTGACCAATGTTATGGCGCGGCAGCTCATCCTGCAAACCGAAGATGAAATCCGCGAGCTTTGGC
>Eukaryota;TSAR;Rhizaria;Foraminifera
CGGTCACGTTCGTTGCCTTCATAAGTGTTACGCACATCCACAAGAATCGCAAAAGAGCGACTTGCTTTTTGTGTACACTATTATATCTGAAACGCAATGGATGGTATTCATTTAGCGTACCGCGTGGGGTTCCCCACT
>Eukaryota;TSAR;Rhizaria;Foraminifera
CAGGAGGGTGGCCCGCGTGATGGTGGGCGACCTCCTTTTGTATCACCGCGACCAGATCATAGAGGGGCTGCAAAGCGGCGATATAGAGGCCGCGTTGGAAGAGCCGTTGGCTGAGGCTCGCAAAACCTACGAATCCAGGATAGCCGAGGGAGTCC
>Eukaryota;TSAR;Rhizaria;Foraminifera
AAGACGCATCGCCCGGGTCATGGTGGGCGATCTCTACCTCTACCACAAAGACCTGATCCTCGAGGGGATCCGAGCGGGGAACGTGGCGGAGTTGTTGGAGGAGCAGCTGGGCGAGGCCCGCAAGACCTTCGAGCAGCGGGTCGAGGAGCGCGTGC
>Eukaryota;TSAR;Rhizaria;Foraminifera
CGGTCACGTTCGTTGCTATCTGAGACCTGTGCGTATAACATATGTGCGACGCGCGCCTCCGAGAAGGGGGTCACTACCATACGAGTCTACGCGTATACTAGGTCTCTATTATTGATACGCAATTAAGCAGACAGATCA
>Eukaryota;TSAR;Rhizaria;Foraminifera
TGTGGATTACGCCATTCTTCGCGGTCAGTTTTGCGTCGCTGAGAATGGTTCGGTATGGGTCGTCGGTGGCCGCAAGATCGACGTTGGATTGCTCAACGCCGTCAATCGCCGAATAAACGCGTTCGGCCGCCGCAAACTCG
>Eukaryota;TSAR;Rhizaria;Foraminifera
CAAAGTGCTAAACCAGACCGCTTGCAAGATCGCCAACTTCCGCACCGGCGCGCCGGCGGGCACCGGACCGCTGGCCTTCGGTGTGCTGTGGTTCAATGGCACCAAGCAGTCAGGGACCAGCAATTGGACTTCGAGCTACAACAGCACCTACAAGCGCTACGAAATCAAGATCTCGGGCCAGAATTACTACTACACCAAGTAC
>Eukaryota;TSAR;Rhizaria;Foraminifera
CACAATCATGAAAGGACTAGCATATTTATATTATAGCAAGCGGACTTGCTTTTTTTGGTCTCCTGTCAATCCTCAGTGTGTTCGGACCCGGTAAGTTTTCCCGCGTTGAGTCAAATTAAGCCACATGCTCCACGCGTTCTTGTGGTGCCCTT
>Eukaryota;TSAR;Rhizaria;Foraminifera
GGTTCTCGGCGATGGCGGCGGCGCTCGGCGACGTGCTGGCCGAGGCGGACGTCAACCCGGTGCTCGTCGATCGGCATGTCACCCATGTTGGTGTAGACCTGGCCGATCAGAGATCGGAAGAGC
>Eukaryota;TSAR;Rhizaria;Foraminifera
TTAAATTGGTCAAAAAAAAGCTGTATTGTCAACGATTGTTGTACTCTGTATGACTTGATCGTAGACGCTTGCAGTGTCTTTGACCTTGAAGGCAACGAACGTGACCGAGATCGGAAGAGCACACGTCTGAACTCCAGT
>Eukaryota;TSAR;Rhizaria;Foraminifera
CGGTCACGTTCGTTGCTGCCCTGCACGGTCGGTGTGCGACCAAATTCGCCGCCCCACATCACCAGGGTGTCGTCCAGCAACCCCCGTCGCTTCAGATCCTGCAGCAGACCGGCGATCGGTCGGTCGACTTCCAAGGCGTTCTTGTGGTGCCCTT
>Eukaryota;TSAR;Rhizaria;Foraminifera
ACGTCTCCATCTCCTCTTGGACGGTCTCGAGGGACTCTTGGGCCTGGCGAGCCATGGCCAGCGCCTCGGCGATGTCGCCATCGGCATGAACCAGAGCTACGGCTGGTACGCGGACGGCGCGGGCGGGACGAACATGGTCTGGAAGGGCGCGGAGGGCACGAGCGCGACGACCGGGGCTCCC
>Eukaryota;TSAR;Rhizaria;Foraminifera
ACGTTTGCGTTCTATGATTGAGCCGGACACTACGGTGGCGGTGTTGGGTTTGGCTTATAAACCATTTTCGCATGTAATTGAAGAATCGCAAGGTATTGAGCTGGCCAGGGCTTTGTCCAAATCTGGCGCCGGGCCCGGCTGATCAGGTAACACAAATTGTGCCAGC
>Eukaryota;TSAR;Rhizaria;Foraminifera
GGGCACCACAAGAACGCGTGGAGCATGTGGCTTAATTTGACTCAACGCGGGGAAACTTACAATGTACTTACATGATTATTGAGTCTTGAAGGCAACGAACGTGACCGAGATCGGAAGAGCACACGTCTGAACTCCAGTCA
>Eukaryota;TSAR;Rhizaria;Foraminifera
GTCTGCTTAATTGCGTTTCACAATGGATTTATTTATTTTACCTGTTGCGCGTAAATATTGCTTTAATCGGCATATTTATTGTGCACGGTAATTATTAAATCTTGAAGGCAACGAACGTGACCG
>Eukaryota;TSAR;Rhizaria;Foraminifera
ACGCCGTATCGCCCGAGTCATGGTCTCCGATATGTTGCTGTACCACAAAGACCAGATCCAAGAGGGGATCCGTAACGGCAACGTCGAAGCCCTGCTCGAGGAACAGTTGAACGAAGCCCGCAAAACCTTTGAGTCCCGGGTTTCCGAACGAATAC
>Eukaryota;TSAR;Rhizaria;Foraminifera
GTCTGCTTAATTGCGTTTCGCAATGGATGGTATTCATTTAGCGTACCGCGTGGGGTTCCCCACTTGCTTAACTGTGAGTGGCCCCGCTGCGGTGTCGTGATACACTCATCCTGAAGGCAACGA
>Eukaryota;TSAR;Rhizaria;Foraminifera
TCTTCTGCTTGCTGATCCTCCTCTCGTGTTCGGCCATGGTGGCCCAGGGAGCTACCAGCATCAAGTTCGCCACCATCGCACCCAAGGGAACGACCCCTGTGAAGGCCATGGAACGGCTGGACGCGAAGCTGCAGAAGGGATCTGGCGGACAGGTCCGACTGCGCATCTACCCTGGCGCCGTGGCATTTCGATG
>Eukaryota;TSAR;Rhizaria;Foraminifera
TATTTGATCACAAACTCCAAAACGGAAGTCAAGCCGCGAAGCCCGCCTCCGTGGAGAATGTGTAACGCCTGTCAATCCTCAGTATGTCCGGACCCGGTAAGGTTTCCCGCGTTGAGTCAAATTAAGCCACACGCTCCACGCGTTCTTGTGGTGCCCTT
>Eukaryota;TSAR;Rhizaria;Foraminifera
CGGTCACGTTCGTTGCTGTACAGCGTGTACGGTTGCTGGTCTATCGTGTTCGTCGCTGGCCATCCGGAGAGTTCGCTCCCGGTCTCGACCGTCGCGAACGGGTAGCATTCTTCTCCAGGCGTCTCGACGCGCACGGGGAGGTAGGCGTTCTTGTGGTGCCCTT
>Eukaryota;TSAR;Rhizaria;Foraminifera
GGCAACTTGATCACGCTAGCTTGGGCGAAATGGTTCCCCACTCGGCCCGAAAAGGATCAGCGCAACAGGCGATTCCACCGGGGTCCACTCTAAAGAAGCGTGAATAAGTCCTGTATTTTTTATGG
>Eukaryota;TSAR;Rhizaria;Foraminifera
GGTGATCGATGGATACGTCATCCTGACAGGTAGCTTCAACTGGAGTGCCGCAGCGGAGGACCGGAACAACGAGAATCTGATGATTCTGCGAAGCGAGGATCTGGCCCTCGTGTTTGAAGAAGCATTTCAAGCCATATGGGCCACCGCGCTGTAAAGGGTGAAGAACAGGAAAAAGCATCACGGGTCTGTACG
>Eukaryota;TSAR;Rhizaria;Foraminifera
ATCCACTATTGCCGCGCAATGCAATGACATGAACGCATGCACCACTGATACGTGCGAAAACGGCGAGTGTGTGTACACCCCGAGTGTGTTTTGTCCTGCTGATAATGCATGCTCGCAGCATGTGTGCAACATTACGACTGGCGACTGCGATGAGACTGTTACTGTGT
>Eukaryota;TSAR;Rhizaria;Foraminifera
AAGCGATCATTACGACCATCCCAGGAAAAGCCATTTTCACTTGTGCTTCCGCAGCTGCTTTCTCTCCCCACTGGGAGCGTTCCAACCTTATCTGGTCCGCCTGATTTCGAAGAACCTTTGCTGGCGGCGTGCCAAGTTCTTCGCCTTTGTTGATCGCAAACACTAATTCGGTTACATCGTGATCATCGAGACGTTCCT
>Eukaryota;TSAR;Rhizaria;Foraminifera
GTGGAGCATGTGGCTTAATTTGACTCAACGCGGGAAATCTTACCGGGTCCGGACACACTGAGGATTGACAGGCAATCTACCAATTTAGGTGTTAGTGGTGCATGGCCGTTCTTAGTTCGTGGA
>Eukaryota;TSAR;Rhizaria;Foraminifera
GTGGAGCATGTGGCTTAATTCGACTCAACGCGGGAAATCTTACCGGGTCCGGACACACTGAGGATTGACAGGCGACTACAATATGAAAAAACAGAGCACTCTCAACGGCGAAGAAGAGAAGAACCCCGTAATCACATGCGCC
>Eukaryota;TSAR;Rhizaria;Foraminifera
CCTGGACGCGATGGCGCAGGTAGGGGCCGATCTCGCCGGGCCGCAGCGGATCAGGCCTTCGCCGCCTTCTGCGCCGGGTGCCCGCGCCTGATCAACCTGCTGGCGGACCGCGTCCTGCTGGCTGCGTACGCCAGGGGGCAGCGCCCGGTCTCCGCCGCCTTCGTGG
>Eukaryota;TSAR;Rhizaria;Foraminifera
GAGCCCGACGTCATCATCGCCGCCAACCGCCAGTCCCTGGCGCGGCAGAACGCCCTGGACCCCCACTACATCCGTCCGGGCGCCGCCGGCGTCCTGATGGAGCAGGACATGGCCGGGTCGAACGGACCGCTGTTGTCGCCGGCCATGTTCCGGGAGCTGGGCTACCCCTTCT
>Eukaryota;TSAR;Rhizaria;Foraminifera
GACATCCTCTACGGCGTCGGCATCAGCCGCGAGGGCGATCTGCTCGACCTCGCCGTGGATCGCGATATCATTGACAAGCGCGGCTCCTGGTACCTCTATGGCGACACCCGCATAGGGCAGGGGCGCGAAAACGTCCGCCGCTTCCTCAAGGAGAATGACGATCTGCGCCTGGAGGTGGAAGAACTGGAAC
>Eukaryota;TSAR;Rhizaria;Foraminifera
CGGTCACGTTCGTTGCCACGTTCACTTGACGGTGAAACACGCCGGTGATAGCATCCGTTGGCCGTCCCACGCTCCGCGGACGAACAAGACAAACCACCAGAAGGGTGGGCCAAATGCAAACGCAACAGAAGATTATTTTGATCGTCTCGCTCGTGGTCCTCGTTTGCGTTCTTGTGGTGCCCTT
>Eukaryota;TSAR;Rhizaria;Foraminifera
ACCTATCACACAATCATGAAAGGACTAGCATAGTTTGATATACAATAAGAATTTATAACACAAGTGATATAAATACTTAAAGTATGCGCCTGTCAATCCTCAATGTGTCCGGACCCGGTAAGTTTCCCCGCGTTGAGTCAAATTAAGCCACATGCTCCACGCGTTCTTGTGGTGCCCTT
>Eukaryota;TSAR;Rhizaria;Foraminifer
aCGGTCACGTTCGTTGCCTTCAGGATGAGTGTATCACGACACCGCAGTGGCATGCGAGGGGGTTAACCCACACAAGGACCACGCGGTACGCTTATGAATACTATCCATTGCGAAACGCAATTAAGCAGACAGATCACTCCACGAACGTGACCG
>Eukaryota;TSAR;Rhizaria;Foraminifera
AATTAAGCAGACAGATCACTCCACGAACTAAGAACGGCCATGCACCACCTATCACACAATCATGAAAGGACTAGCATATTTATAGTCGCCTGTCAATCCTCAGTGTGTCCGGACCCGGTAAGTTTTCCCGCGTTGAGTCAAATTAAGCCACATGCTCCACGCGTTCTTGTGGTGCCCTT
>Eukaryota;TSAR;Rhizaria;Foraminifera
CAATCATGAAAGGACTAGCATATTTATAGTGGAAGGTCGGACAGGAGAAGCACGAGTGCAACCCAGCCTTCCAACCACAAACGCCTGTCAATCCTCAGTGTGTCCGGACCCGGTAAGATTTCCCGCGTTGAGTCAAATTAAGCCACATGCTCCACGCGTTCTTGTGGTGCCCTT
>Eukaryota;TSAR;Rhizaria;ForaminiferaTCTTTTTACATCCTATTATCTGAAACGCAATGGATAGTATTCATAAGCGTACCGCGTGGTCCTTGTGTGGGTTAACCCCCTCGCATGCCACTGCGGTGTCGTGATACACTCATCCTGAAGGCA
>Eukaryota;TSAR;Rhizaria;Foraminifera
CGACAATCCGTGAGGCATCCGTCGAGAACTGCACATCGAAGATCCGGCCGGGCATCTCCGGAAACTTGCGGATCAGATTAAAGTCGTCGCCGATCTTGCGAGCCTTCTCGCGGAACATGCGATAGATCTTAGGCGTTCCGTCAGCGCCGCCGACACCAG
>Eukaryota;TSAR;Rhizaria;Foraminifera
ATGAAAGTTCGACTTTTACATCGAAACAATCATCTATTGCCTGTCAATCCTCAGTATGTCCGGACCCGGTAAGATTTCCCGCGTTGAGTCAAATTAAGCCACATGCTCCACGCGTTCTTGTGGTGCCCTT
>Eukaryota;TSAR;Rhizaria;Foraminifera
CTGTGACACTCGTCTTTGCCGTGTTCATCATGGTATGATCCGATTTGTACGGGAAGATGAAATCTACAACAAAACGACTGAGCAGATGAGCAACTCAGATTTGACGAATGCTGGTTCGCAGCACGCCGGGCAGCCACAGCCAGGCAGCCGCCAGACCGTGCAACAGGCGCTACGACTAATGCGTTCTTGTGGTGCCCTT
>Eukaryota;TSAR;Rhizaria;Foraminifera
CGGTCACGTTCGTTGCTTTCATAGTGTCAATCATGCGCGCACGCGTCCCGAAAGACTACGCAACACGTCATTGTAAAGACACTTTATATCTGAAACGCAATTAAGCAGACAGATCACTCCACGAACTAAGAACGGCCATGCACCACCTATCACACATGCTCCACGCGTTCTTGTGGTGCCCTT
>Eukaryota;TSAR;Rhizaria;Foraminifera
CGGTCACGTTCGTTGCGAGCCCATCTCGTCCACAGCATCCATGGTAACATGGCCTACTACATCGAGGTCAGCGACTACCTTTCCCGCTCCAGCTCCATGACCGGGAACTTCCGGGTGAAGGGGAACGTCGTCCCCGGCACCATCGAGAAGGACCCCGGGAAG
>Eukaryota;TSAR;Rhizaria;Foraminifera
CAGTTGATCAACTCTCGCTGGGCGGTGAGGTTGCCTTTGATGCGACCTCTGACGTCATCGAGATAGCCCACGGCGGCGTCCCCGTCGACGACCAGCTCGCCCCGGCCCTTGGCGGCCAGTCCATGCGCGAAAAATTCACTTACATCTTGGAGGACATTCCGTCCAGCACGGCGCTCGTCCTTGCAGAATATAAAACCCTGGC
>Eukaryota;TSAR;Rhizaria;Foraminifera
TCTCACACATCAGGGCACCTCCAGCTCCAGTTGATCGAGCACGATCTCGTCACCCTGCAGCAGCCGGGCGGGCATGTCGCAGTCACCGCAGCGCAGCGGCCCACCGGCTGGGATCGGTGCCGCGGTGACCCGCCTCGTCGGCCAGTCGGGTGGCCAACGAACCGATGGCCCGGTCGAGAGCGTGG
>Eukaryota;TSAR;Rhizaria;Foraminifera
CGGTCACGTTCGTTGCTTTCATAGGTAAACTTGTAAACAAATCTAAAATCTTTCGATTAAAGAAAAGTATTCAAAGTAAACCATTAAATCTGAAGCGCAATTAAGCAGACAGATCACTCCACGAACGTGACCG
>Eukaryota;TSAR;Rhizaria;Foraminifera
ATAGATTTATTCAAAGAATTAGGACAATTAGGACTACTCGGACCTACTGTTTCTGAAGAATACGGAGGAGCTGGAGCAGATGTTCTCGTTCGGCGCCGACGCGATAGATCGGAAGAGCACACG
>Eukaryota;TSAR;Rhizaria;Foraminifera
GTGGAGCATGTGGCTTAATTTGACTCAACGCGGGGAAACTTACCGGGTCCGGACACACTGAGGATTGACAGGCGACCAAATTGTGCGAGTCCTTTCATGATTGTGTGATAGGTGGTGCATGGCCGTTCTTAGTTCGTGGAGTGATCTGTCTGCTTAATTGCGTTTCACTTATTTTTGGCCGACCAATTGTGTT
>Eukaryota;TSAR;Rhizaria;Foraminifera
ACGCCAGTTGGTAAATAGCGGCCCGCCGGCCGCCAGGGTGGAACAAGGCCGGCCGCTGTTCCCTTACCAGGTGGAAGGGAGCTTAAGCGGAGCAACGAACGTGACCGAGATCGGAAGAGCACACGTC
>Eukaryota;TSAR;Rhizaria;Foraminifera
AGAACTCGTCTTCCCGGTTCATGTTGTACATCACCGTGAACTGGGAGAAGAAGCCCTTGGTCGGCATGTCCTGCCAGTACAGGTTGAACAGGAACACGTCATCGTCGCGAAGATCCTCGCCCAGGTCATTCAGGCCCGAGTTGGTATCTTTCTCCATGCGCCGGAACCAGGCCAGGTTGAGGAACC
>Eukaryota;TSAR;Rhizaria;Foraminifera
CGGTCACGTTCGTTGCCTTCAAGACGCCTTTAGTCACCGAGCACAGAGAACAAGTCTCGCGCTACAAGCGACATGTAAGGGTCCATAGTGAAACACAATTAAGTAGACAGATCACTCCACGAACGTGACCG
>Eukaryota;TSAR;Rhizaria;Foraminifera
GGCAACGAACGTGGAGTGATCTGTCTGCTTAATTGCGTTTCGCAATGGATAGTATTCATAAGCGTACCGCGTGGTTTTCCGTCGAGGGCTTTCCAGTCTTCGCGGGCCACTGCGGTGTCGTGATACGCTCATCCTGAAG
>Eukaryota;TSAR;Rhizaria;Foraminifera
CACTCCACGAACTAAGAACGGCCATGCACCACCTATCACACAATCATGAAAGGACTAGCATATTTATAGTGGAAACTCCAACGAGGGAGAAACCACAATCGCCTGTCAATCCTCAGTGTGTCCGGACCCGGTAAGATTTCCCGCGTTGAGTCAAATTAAGCCACATGCTCCACGCGTTCTTGTGGTGCCCTT
>Eukaryota;TSAR;Rhizaria;Foraminifera
GAAACGCAATTAAGCAGACAGATCACTCCACGAACTAAGAACGGCCATGCACCACCTATCACACAATCATGAAAGGACTAGCATATTTGTATATCGCCTGTCAATCCTCAGTGTGTCCGGACCCGGTAAGTTTTCCCGCGTTGAGTCAAATTAAGCCACATGCTCCACGCGTTCTTGTGGTGCCCTT
>Eukaryota;TSAR;Rhizaria;Foraminifera
CCAAAGCAAGTGGATGAATTAAATTCAAAGGATCGTGTGCAGTCAAATAAAAAACCTCCTGCCTCCGCCCAAAAACAGCCGGTAATAAACAAATCCGCACCGGTAAAGAAAAAAAGTGCCACGCCAATCCCTAAAAAGGACACTGCTCACCAAAACGCGAAACTATCCAACAACAACGCGG
>Eukaryota;TSAR;Rhizaria;Foraminifera
CCATTTTTTGAGAAGCTTCAGGGACGGCTGAAGAAGGAAGGCTTTTGTTCGAGGGTGAAGTTCCTCGATTACATCGAGGACCCGAATATCGCTCTTGCCGCGGCAGACTATTTCGTACTTCCTTCTCGCTCTGAGGGATGTAGTAATGCACTGATAGAAGCTCTCAGAACAGGACTTCCGTGTGTA
>Eukaryota;TSAR;Rhizaria;Foraminifera
CTCGATCCGGGGAAGGGCCGCCGCGTGCTCAAAAAGCGATTCGGCGCCGGCCAAGAGCCCCGGCGCCACGGCACCACCACAAGGATGGCGTAGGCAACGAACGTGACCGAGATCGGAAGAGCA
>Eukaryota;TSAR;Rhizaria;Foraminifera
GACACACTGAGGATTGACAGGTGATAATGTAAATATGCTAGTCCTTTCATGATTGTGTGATAGGTGGTGCATGGCCGTTCTTAGTTCGTGGAGTGATCTGTCTGCTTAATTGCGTTTCAGATATAATAGTGTACACAAAAAGCAAGTCGCTCTTTTGCGATTCTTGTGGATGTGCGTAACACTTATGAAG
>Eukaryota;TSAR;Rhizaria;Foraminifera
CAGAGCTCTCTTGAATTTATTTCAATCAAACCTCAAACCCATCACGAGGAAAGGCGAAGTAAGACAAAATAAATTCAAGAGAGCTCTGCTTTGCAACGAACGTGACAGATCGGAAGAGCACAC
>Eukaryota;TSAR;Rhizaria;Foraminifera
GGTGATCGATGGATACGTCATCCTGACAGGTAGCTTCAACTGGAGTGCCGCAGCGGAGGACCGGAACAACGAGAATCTGATGATTCTGCGAAGCGAGGATCTGGCCCTCGTGTTTGAAGAAGCATTTCAAGCCATATGGGCCACCGCGCTGTAAAAGGTGAAGAACAGGAAAAAGCATCACGGGTCTGTAAG
>Eukaryota;TSAR;Rhizaria;Foraminifera
CGGTCACGTTCGTTGCTTTCATAGGTAAACTTGTAAACAAATCTAAAATCTTTCGATTAAAGAAAAGTATTCAAAGTAAACCATTAAATCTGAAGCGCAATTAAGCAGACAGATCACTCCACGAAAAGATGAAAGCC
>Eukaryota;TSAR;Rhizaria;Foraminifera
GTTCTGGGGCACCTGGCACGGGCCGCGCAAGGACGGGCGGCTCCGGTCCCAGTTGGCAAACCAGCCGGGCTTGCCCACGCCCACCGTATCGCGGTCGTAACTGCTCGCCTGCCGGCACAGATAGGCCGGCGAGGGGAGCTGGGCCAGTCGG
>Eukaryota;TSAR;Rhizaria;Foraminifera
GACAGATCACTCCACGAACTAAGAACGGCCATGCACCACCTATCACACAATCATGAAAGGACTAGCATATTTACTGCAGAATCTACCGAGGTAGAAACTACAAGCGCCTGTCAATCCTCAGTATGTCCGGACCCGGTAAGATTTCCCGCGTTGAGTCAAATTAAGCCACATGCTCCACGCGTTCTTGTGGTGCCCTT
>Eukaryota;TSAR;Rhizaria;Foraminifera
GTCTATGAATACAGCCTTATTAAAGAAAAATAAGCCATAACGCATTTAGATAATGAGATTTAGGACAAGACCATGTTTAACAAGAAAACCAAAGCACAACATCCAGACCGCATTTCTGCACCGTCTAGTCGAAGCACTCTGCGCCGACTTCGATGTATCCGTAGCCGCGCCCGCCTTCGAGCAAAGCTGGAT
>Eukaryota;TSAR;Rhizaria;Foraminifera
CGAACGAGCGGATCGAGTTGATCCCTGCCGCCTTCATCAGCTTCGCGTCGTGATCGAGCACCGCCTTGACGTGCTCGTCCCCCAGCTCCCACAGGTTGAAGGTGTAGGTCTTGCCGATCGGCGTGTAGCTCCACACGACCACCTTGGCCCGGCCCTTGAGCAGCTGGAGGACCGAGGGATC
>Eukaryota;TSAR;Rhizaria;Foraminifera
CGACGCGGCCGCCTGGCAGGCGGATAGCACGGCTTCGAACCAGTTGGTTGGTTCCTTCTCCGATTATTACACTTTGCCTGTGACGGGGGCCGTTTCCGGCCTCACGCCGTCGACGACCTACTACTATACGATGATG
>Eukaryota;TSAR;Rhizaria;Foraminifera
GATGAGTTCGTGTCCGTACAACTGGCGTAATCATGGCCCTTCGGGGCCATTGTTTCTCTGTGGAGGAGTCCATGACGAAAGATGAACTGATTGCCCGTCTCCGCTCGCTGGGTGAACAACTGAACCGTGATGTCAGCCTGACGGGGACGAAAGAAGAACTGGCGCTCCGTGTGGCAGAGCTGAAAGAGGAGCTTGATGAC
>Eukaryota;TSAR;Rhizaria;Foraminifera
CCACGAACTAAGAACGGCCATGCACCACCTATCACATAATCATGAAAGAACTAGCATCTTTAAGCACGCACACCGCGAACGGCATGAACGTGCATATATCTGTCAATCCTCAGTGTGTCCGGACCCGGTAGGATTTCCCGCGTTGAGTCAGATTAAGCCACATGCTCCACGCGTTCTTGTGGTGCCCTT
>Eukaryota;TSAR;Rhizaria;Foraminifera
CGGCTTTGCCTGGTTGTTCGTCATCATGCTCGTAGGATCGCAGCAATGGAGTCGATGGATGCGGCCAGAGGATTCACGGAAAAAGCAAATGTTGATCGGGGCGTGGCGAAGCGGGCTTGGTGATGAAGAGGATCTGACCAGGCTC
>Eukaryota;TSAR;Rhizaria;Foraminifera
CCCTGCAGAAACTCGAAGAACGAATGACTGCCCTTGACGACAATACCCAAACGCTGAACGACAAACTCGAACAAACCTGTACTCATACGCGGCATTCACTTCTGACAAGCAATAAGTGTGTGAAGAATAAATATTCTCACCATAATCTACGATGGGAGAATGAACTATTGGTCG
>Eukaryota;TSAR;Rhizaria;Foraminifera
TAGTTGTGCCCGACCACGTCTTCGAAGGTGAAGATGCCGCCGTCGGCCACGGCCGTCAGGGTGACGACGCGCAGATTCTCCTCGTCCGGGACCGCGCTCACACGGGCTTCTTCCCGGAGCGCCCACAGCGGGACGCCCACGAGCGTGGCCAGCACGAGACCGACGCG
>Eukaryota;TSAR;Rhizaria;Foraminifera
TAGGACCGGCTGGCTAGTATATATGCTTTTTGGGGCTCATCATCTCGTAACACGCTTATCAAATCCACCTCAGGAATTTTGACCACGTCAGCGTGCATTCCTATCATTCCTTTCGGAACTGGTACGTCTAAAACGGGCGGTTTAGTTAATCTAAGCTCTAGTAATTCATAGAGTTGT
>Eukaryota;TSAR;Rhizaria;Foraminifera
CATGCACCACCTATCACACAATCATGAAAGGACCTTCATGTTTGCAGCAACTTAAATGCTGACCTAGCCGAAACTAAGCCAACACCCAAGTTGGTAGATTGCCTGTCAATCCTCAGTGTGTCCGGACCCGGTAAGATTTCCCGCGTTGAGTCAAATTAAGCCACATGCTCCACGCGTTCTTGTGGTGCCCTT
>Eukaryota;TSAR;Rhizaria;Foraminifera
CCACCTATCACACAATCATGAAAGGACTAGCATATTTGAAAATGAAGTGTCTTAAAAAGCTTAAAAAAACCTTAAAAGACCTCCTAAACACCTGTCAATCCTCAGTGTGTCCGGACCCGGTAAGATTTCCCGCGTTGAGTCAAATTAAGCCACATGCTCCACGCGTTCTTGTGGTGCCCTT
>Eukaryota;TSAR;Rhizaria;Foraminifera
GTGGAGTGATCTGTCTGCTTAATTGCGATTCAGATATAAAGGGTATCCATTTCGCACGAAGCAGCGCGCCAGCAATGGCGTCGCGGTGGATGTGCTTGGTGCCCTGCGAAAGCAACGAACGTG
>Eukaryota;TSAR;Rhizaria;Foraminifera
CGGTCACGTTCGTTGCGAACTGAACTGTCATTCACCACATATAACACTATCATGAAAGACCTTCCAATACTCAGTCAGTGTTTCCGGAACCGGTAAGTTTTCCCGCGTTGAGTCAATGTTTGACCACGCACTCCATGCGTTCTTGTGGTGCCCTT
>Eukaryota;TSAR;Rhizaria;Foraminifera
CTGAGGATTGACAGGCGAACCTTATAGTAAATATGCTAGTCCTTTCATGATTGTGTGATAGGTGGTGCATGGCCGTTCTTAGTTCGTGGAGTGATCTGTCTGCTTAATTGCGTTTCAGATAATTGGAGGTTATGAGTAGGTCCTTGCGTCTCGGTAACACGAGATTGTCTCGGGCTGAGCTCGCCTCCTTGAAA
>Eukaryota;TSAR;Rhizaria;Foraminifera
AAGGGCACCAAAGAACGCGATATCGACACTCTCGTCCTCGTGGGCGGTGACGGCACCTTGGATATCGGAATGCGCTTCGCGAAGATGGGCGTGCCGGTCGTCGGTGTTCCCAAAGCAATCGACAACGATCTCGGCGCAACGGACCTCGCGTTTGGTTTGGACACGGCAGTCGCCACG
>Eukaryota;TSAR;Rhizaria;Foraminifera
AAAAAACTGACGGCAAAACAGTGGGTGATCTATATCGCACTGGGCATAGGATCCTTTCTCATCGTGTTCGCCTCACAGCGAGTGACCCTTGCCCTAATCAACGCTTTCAACATTGAGATTCCTAATTACATGCCCTACGCACCCAATCTACTTGCAGTACCTTACCGCCTTTTCTAGCTTTAGTCTCATAAAAC
>Eukaryota;TSAR;Rhizaria;Foraminifera
GGCGATTGCGGCAGCCTCGGTGGGTCGCCGTCGAGCCGGGCTTGGCGCTGGGCGAGGGCCGACCGAGGGCGCCGGAGGGGCGGCGGGCGGCTCGATTTGGGCTGGAAGGGGCGCGTTCGGGGGCGGTTTTCGGCGCCTGGACGCACCTCGGCAGAGAGCACGGAAATGACAG
>Eukaryota;TSAR;Rhizaria;Foraminifera
CTGCCAGCACGATAATGAGGACGATGAGGTATGCCCGGTCCGGTTTGCGGACGATGCGCGAAAGGACGGTATGGTAACCCCGCTGCAGCCATCGTATCAATGGGGATTCGCGGCGCTCGAGCGGCGTATGGCGCAAGAGAATAAAACTCATCGCCGGTGTGACCGTTAAC
>Eukaryota;TSAR;Rhizaria;Foraminifera
CCTACCCGGCCCTCGACCTCATGGGGCAGCACCGCATCCGCTGCAACCCCTACGTGCGCGTCATCCCCGTGCGGTGTCTCGGCTCGATCAATCTCGAGTGGATCAAGGAGGGGATCTCGGCCGGCTTCGACGGGGACTTGTCGTGTG
>Eukaryota;TSAR;Rhizaria;Foraminifera
ATCGTTGACAATACAGCTTTTTTTTGACCAATTTAAGTGAAACGCAATTAAGCAGACAGATCACTCCACGAACTAAGAACGGCCATGCACCACCTATCACACAATCATGAAAGGACTAGCATATTTCATATGACTGTAAGAAATGCTACTATCA
>Eukaryota;TSAR;Rhizaria;Foraminifera
GTCTGCTTAATTGCGTTTCACTTATTTTTGGCCGACCAATTGTGTTTATTTGTTCCTTACATTTTGTCTTTAATTAGGCATTGTAGGACAATACGCAATTATGGTTTATTAGGCCTTGAAGGC
>Eukaryota;TSAR;Rhizaria;Foraminifer
aAATGCTACTATCATATATAAATATATGTTAATAACACCCCCACAGCCATGCACCTGTCAATCCTCAATGTGTCCGGACCCGGTAAGTTTTCCCGCGTTGAGTCAAATTAAGCCACATGCTCCACGCGTTCTTGTGGTGCCCTT
>Eukaryota;TSAR;Rhizaria;Foraminifera
CTTCTCGGGGCGGTTCAGCGTGGCGAGCAGCACGCCGTCGTCGCCCTGCTCTCGCAGCACGAAGGGGCCCTCCGTCATCGTCTCCTCCCGCGATCCGCCTCACCCCATCCGGGCCGGACGGGCTCGACCGGTCGCGTATGGATGATTCCGGTCGAGCGCGGCGAG
>Eukaryota;TSAR;Rhizaria;Foraminifera
CCCTACACGACGCTCTTCCGATCTAAGGGCACCACAAGAACGCGTTGAGTCGAATTAAGCCACATGCTCCACGCGTTCTTGTGGTGCCCTTAGATCGGAAGAGCACACGTCTGAACTCCAGTCACACAGGTATATCTAGTATGCCGTCTTCTGCTTGAAAAAAGGG
>Eukaryota;TSAR;Rhizaria;Foraminifera
CATGCACCACCTATCACACAATCATGAAAGGACTAGCATATTTATAAAACTGAAAGAATGTATAAGAAAAAATAAATTTTCTTATAAACACTCCAACAGTAAACACCTGTCAATCCTCAGTATGTCCGGACCCGGTAAGGTTTCCCGCGTTGAGTCAAATTAAGCCACATGCTCCACGCGTTCTTGTGGTGCCCTT
>Eukaryota;TSAR;Rhizaria;Foraminifera
CGGTCACGTTCGTTGCTATCTGAGACCTGTGCGTATAACATATGTGCGACGCGCGCCTCCGAGAAGGGGGTCACTACCATACGAGTCTACGCGTATACTAGGTCTCTATTATTGATACGCAATTAAGCAGA
>Eukaryota;TSAR;Rhizaria;Foraminifera
GGATGACAGACTCAGTCTGACAGTTGTTTATAACAACCCGACCTATGTCTTTTTACATCCTATTATCTGAAACGCAATTAAGCAGACAGATCACTCCACGAACTAAGAACGGCCATGCACCACCTATCACACAATCATGAAAGGACTAGCATATTTCATATGACTGTAAGAAATGCTACTATCA
>Eukaryota;TSAR;Rhizaria;Foraminifera
GTGGAGCGTGTGGCTTAATTTGACTCAACGCGGGAAACCTTACCGGGTCCGGACATACTGAGGATTGACAGGCGTTTCACATTCTCCAAAACGGAAGTCAAGCCGAGATCGGAAGAGCACACG
>Eukaryota;TSAR;Rhizaria;Foraminifera
CGGTCACGTTCGTTGCCTTCAGGCCACGTGTGCTGCAACCGTCCGCGCATCAGGCACCGACCAATGAAGGCCAGCCGACACAGCAAGACAATGCAGTTTTTAATGACCTTAATAAGTGAAACGCAATTAAGCAGACAGATCACTCCACGAACGTGACCG
>Eukaryota;TSAR;Rhizaria;Foraminifera
CGGTCACGTTCGTTGCTATCTGAGACCTGTGCGTATAACATATGTGCGACGCGCGCCTCCGAGAAGGGGGTCACTACCATACGAGTCTACGCGTATACTAGGTCTCTATTATTGATACGCAAT
>Eukaryota;TSAR;Rhizaria;Foraminifera
ATAAAGGAATGGAAAGTAGTATGCCCACGCTTCGATACGATCGGTTGGAGGATAAATTCATATCGAGCGGAGATTGGTTTAAAAACAAGTTTCAAGCCGGAAAGGGAAAACTGATCGTGAAGCAATAGAGTTAATCTTAGAAAGAATGGGCATAAAAAAGGACGAAGCAATTTTCATAGATGATCATAACGAAACTAC
>Eukaryota;TSAR;Rhizaria;Foraminifera
CGTGCCGCGGCCCTGGCGGGCGGACGCTAGCGGGCCCGCGCCGAACGCATATAATCCGGCGCTCGGTCGGGGCGTGGCGCAGTTTGGTAGCGCGCTTCGTTCGGGATTCAGACATTGCCCGGCCCCGTGCGGCTGAGGCGGAGTGGGCGTGGCAGGGGCCGGGGCCGCAAGTCCCTGACAGAAAGAAGATTG
>Eukaryota;TSAR;Rhizaria;Foraminifera
AGGACCAGGTCGTACCCGTCGAAGAGCACGCCGCTCCCGCGGAAATCCCACCGGGAGTCGACGTGGACGCCGCGTTCCTGCGCGGCGGTGACAACTCCGCCCTCGTACTGAGCTTCGACGTGCCGGTCGACCTGACCCCGATCGGCGGCGGCATCTACGAACCGGCGGACCTGGTCCACTTCACACCC
>Eukaryota;TSAR;Rhizaria;Foraminifera
TCTAAGGGCACCACAAGAACGCGTGGAGCGTGTGGCTTAATTTGACTCAACGCGGGAAACCTTACCGGGTCCGGACATACTCATCCTGAAGGCAACGAACGTGACCGAGATCGGAAGAGCACACGTCTGAACTCCAGTCACGTAA
>Eukaryota;TSAR;Rhizaria;Foraminifera
CGGTCACGTTCGTTGCTTTCAAGGATGACAGACTCAGTCTGACAGTTGTTTATAACAACCCGACCTATGTCTTTTTACATCCTATTATCTGAAACGCAATTAAGCAGACAGATCACTCCACGAACGTGACCG
>Eukaryota;TSAR;Rhizaria;Foraminifera
GTGGAGCGTGTGGCTTAATTTGACTCAACGCGGGAAACCTTACCGGGTCCGGACATACTGAGGATTGACAGGCGTTTCACATTCTCCACGGAGGCGCGCGTCGCACATATGTTATACGCACAGGTCTCAGATA
>Eukaryota;TSAR;Rhizaria;Foraminifera
GTGGAGCATGTGGCTTAATTTGACTCAACGCGGGAAATCTTACCGGGTCCGGACACACTGAGGATTGACAGGCAATCTACCAATTTAGGTGTTAGTGGTTGGCTTCGGCTTATTGCTAGCATT
>Eukaryota;TSAR;Rhizaria;Foraminifera
CATGGAGAAGACGTTGCCGAATCGGGCAGCCGACTGGTTCGCTCAGGCGGAACAAGACCTCGTCCTCGGGCAGAGTCTCCAGCGCTTGGTTCAGTGCGTCTTCGGTTATGCTGTCGTGTGAAACCAGAAGCCACTCATGATCCTTCTTCTTTCCGGACGTAGGGACTTTTGTCAATGTGATGCGGCCAGCACAAGAGGA
>Eukaryota;TSAR;Rhizaria;Foraminifera
CGGTCACGTTCGTTGCCTTCAAGGTTGAAACCCATATAATGTACGTTGTTCCACAAAGTGTAATTAAACAGCAATAGTGAAGACAAACGACAAATGGTAACCTTTAATTAGTGAAACGCAATT
>Eukaryota;TSAR;Rhizaria;Foraminifera
ACCACCTATCACACAATCATGAAAGGACTAGCATATTTCATATGACTGTAAGAAATGCTACTATCATATATAAATATATGTTAATAACACCCCCACAGCCATGCACCTGTCAATCCTCAATGTGTCCGGACCCGGTAAGTTTTCCCGCGTTGAGTCAAATTAAGCCACATGCTCCACGCGTTCTTGTGGTGCCCTT
>Eukaryota;TSAR;Rhizaria;Foraminifera
GGCTTTCCCGGGGTCCATTGCAAAAGCGCTGGACATCTTCTAGTATGAATTGTTTTTTGGAGTGATAGATATCTTTCATCAGATATCCTCGATTGATTTCAACCGGAAATAGTTTCGGAAATAGCTCAATTTGCTTATCGAGGTATATCCTGAAATCGATCGGGTTTTCGATACACGCAAAATAATCTTGTTGAGAAAAC
>Eukaryota;TSAR;Rhizaria;Foraminifera
GTGGAGCATGTGGCTTAATTTGACTCAACGCGGGAAATCTTACCAGGTCCAGACATATTGAGGATTGACAGGTGATAATGTAAATATGCTAGTCCTTTCATGATTGTGTGATAGGTGGTGCATGGCCGTTCTTAGTTCGTGGAGTGATCTGTCTGCTTAATTGCGTTTCAGAT
>Eukaryota;TSAR;Rhizaria;Foraminifera
ATAAAATTCTGTCCCTCGGCACCAATTGAAAAGCTTCAGAGTTATCCCTCTGAAGCTTTTTCTGTTTGCGGCGAATATTTTAGGATGCTGTCGAAAGGGCACTTTCAGTGTCTCTTAAAAACGAG
>Eukaryota;TSAR;Rhizaria;Foraminifera
AGTTAGAACAAACGCCAAATGATATACCTTAATTTAAGTGAAACGCAATTAAGCAGACAGATCACTCCACGAACTAAGAACGGCCATGCACCACCTATCACACAATCATGAAAGGACTAGCATATTTAGCGATCAAAGCCCAGTTTTAACACCGG
>Eukaryota;TSAR;Rhizaria;Foraminifera
GTGGAGCATGTGGCTTAATTTGACTCAACGCGGGGAAACTTACCGGGTCCGGACACATTGAGGATTGACAGGTGCATACTATCATGATTGTGTGATAGGTGGTGCATGGCCGTTCTTAGTTCGTGGAGTGATCTGTCTGCTTAATTGCGCTTCAGATTAAATGGTTTACTTTGAATACATTTATTATATACTATGAAA
>Eukaryota;TSAR;Rhizaria;Foraminifera
CGCGATCAGTATCAGGCTGGCGGAAAACGGCGCGCTGGCCGTGCGGGGTTCGCCGACGAGTAGAAACACCCCGACGAAGGCGGCGCCCATGCCAAGCCCCCGACGCCACCCAACCTGTTCCTTGAAAACGAGCACGGCGAGCATG
>Eukaryota;TSAR;Rhizaria;Foraminifera
AGAACGGCCATGCACCACCTATCACACAATCATGAAAGGACTAGCATATTTAGCGATGAAAGTTCGACTTTTACATCGAAACAATCATCTATTGCCTGTCAATCCTCAGTATGTCCGGACCCGGTAAGATTTCCCGCGTTGAGTCAAATTAAGCCACATGCTCCACGCGTTCTTGTGGTGCCCTT
>Eukaryota;TSAR;Rhizaria;Foraminifera
CGGTCACGTTCGTTGCCATCATCGTATAGTAGTAGGTCGTCGACGGCGTGAGGCCGGAAACGGCCCCCGTCACAGGCAAAGTGTAATAATCGGAGAAGGAACCAACCAACTGGTTCGAAGCCGTGCTATCCGCCTGCCAGGCGGCCGCGTCGGCGTTCTTGTGGTGCCCTT
>Eukaryota;TSAR;Rhizaria;Foraminifera
GTGGAGCATGTGGCTTAATTTGACTCAACGCGGGAAATCTTACCGGGTCCGGACACACTGAGGATTGACAGGCGATATTTATAAAAAATTTATTTTTTATAATGTAAATATGCTAGTCCTTTCATGATTGTGTGATAGGTGGTGCATGGCCGTTCTTAGTTCGTGGAGTGATCTGTCTGCTTAATTGCGTTTCACT
>Eukaryota;TSAR;Rhizaria;Foraminifera
CGGTCACGTTCGTTGCCGTCCGCATCGTTCAGGGTGAGTGTCATCGGGACCAGGCGCAGTTCGTCGGCGCCCGGCGGATCCAAGACCGCATCGCCCTCATCCAGGTTCTGGATCGCATCCAGCGGGAACAGAGACAGCGTCTTGTAGCCGATGGTGGCCGCGTTCTTGTGGTGCCCTT
>Eukaryota;TSAR;Rhizaria;Foraminifera
CGGTCACGTTCGTTGCAATCTACCTAATTTTTGTAATCTTCATCGGCTTTAGCGTAATGCTTACAGAATTCGCTATTGGCCGTAAGACAGGTCTATCTGCAGTAGGCGCGTTCAAATCGACAGACCGTCGTTGGACCTTTACTGGCGTTCTTGTGGTGCCCTT
>Eukaryota;TSAR;Rhizaria;Foraminifera
ATCATACTGTTCAACATCGCTTTCAGCGTGTCAGCTAAATCGTCGGGCGCTTGCCGTTTTCCCGTTTTGACCCAGTGCGCCACGATGGCGATCATTAGATTGATGCGTATCTCAACTCCATACGCTACGTATTCGTCCGCTACCTGCATCTGTTGCGCGGCCTGCGTTCGACGAGTGCGT
>Eukaryota;TSAR;Rhizaria;Foraminifera
TTGCGTTTCAGATAAAAGGGCCTAATCGTGTATACTAGCACGTGCCAATATCAATTGGTGCGTTGTTCGGTTGAGCGTTAGCCCTATGAAAGCAACGAACGTGACCGAGATCGGAAGAGCACACGTCTGAA
>Eukaryota;TSAR;Rhizaria;Foraminifera
ACGCTCTTCCGATCTAAGGGCACCACAAGAACGCGGGTGAACACGAACTGGCAGCCAAAGCCGAACAGCGCGGCAATCAACGCAACGAGCGGCAACGAACGTGACCGAGATCGGAAGAGCACACGTCTGAACTCCAGTCACGTAACATCATCTAGTG
>Eukaryota;TSAR;Rhizaria;Foraminifera
CGTCACGAGAATCCGCGTCAATAATGGTGCACCGGATGCCGATCTGCGTTCCGGACTGCGGCGCAAGATAAGGAAAGACCGTCCATGGCAGCAAGATCTCCGTCACGTACCCGTCACTGCTTCCCGCCACTGCGAACTCTATGTTCCCCTGTGCCGCGGCTGGCGTT
>Eukaryota;TSAR;Rhizaria;Foraminifera
ACTCGCGCCGACATCGACCTGGAGAAAGTCCGTAGGGGGGGTGAGGTACTGGAGGAAATTCGGAAGGAGGATGCCGGAGAGAATGATGACGAAGTTGATGCTGTGCAGGTGCGCTTGCAGGAGCGTGTGCAGGAGCGTGGGT
>Eukaryota;TSAR;Rhizaria;Foraminifera
TGAACCTAAATCCGCCCCGGCCGTGTATCTGTCTGCTTAATTGCGTTTCGCAATGGATGGTATTCATTTAGCGTACCGCGTGGGGTTCCCCACTTGCTTAACTGTGAGTGGCCCCGCTGCGGTGTCGTGATACACTCATCCTGAAG
>Eukaryota;TSAR;Rhizaria;Foraminifera
CGGTCACGTTCGTTGCCACCACGAAAGGAAGATACGATCAGACGGAACCCGGAGAACTGCGTGTGATATTCGCCTTCACAGCATTGTGCGCTGTGGTGCCGTCGCTCTTGCTGCTGTGGTATTTTTACAAGCGCGACCTGCACCCCGAGCCTCGCGCGGTGCTGATCAAAACGTTCCTGCTCGGCGTTCTTGTGGTGCCCTT
>Eukaryota;TSAR;Rhizaria;Foraminifera
GCCGCAACTCCGGCGGAATGACTGGCAGCGCCGTTGTAGACATGGTGGATCTCGTGCTGGCGCAGCCGGTAGGGGCAGGCGAGTGACAGCAGCAGGATCTGCTTGTAGACGGTGTTGATGGTGCTCGAGCCCTTGCCGGGCAGGGTGGTGTCTGTGATCGGT
>Eukaryota;TSAR;Rhizaria;Foraminifera
GTGGAGCATGTGGCTTAATTTGACTCAACGCGGGAAATCTTACCGGGTCCGGACACACTGAGGATTGACAGGCGATTGTGGTTTCTCCCTCGTTGGAGTGATCTGTCTGCTTAATTGCGTTTCAGATATAATGGTGGACACAAAAAGCAAGTCGCTCGCAAGAGTGGATTCTTGTGGATGTCGTCACACCTATGAAG
>Eukaryota;TSAR;Rhizaria;Foraminifera
AGGTACGGTCCGGACGATACGCCCTGTTCCTGACACAAAACCAAGAGCGCCTTAAAACCGTCTCCGAATCTGCAAGGCTCAGCGGCACAAGTTCAATCTCAGACGGGTCCACTCTCAGGATCGCCACGTCTCGCAGCGGGTCCGAAACTATT
>Eukaryota;TSAR;Rhizaria;Foraminifera
ATGGAGTGCGTGGTCAAACATTGACTCAACGCGGGAAAACTTACCGGTTCCGGAAACACTGACTGAGTATTGGAAGGTCTTTCATGATAGTGTTATATGTGGTGAATGACAGTTCAGTTCGCA
>Eukaryota;TSAR;Rhizaria;Foraminifera
GTGGAGCATGTGGCTTAATTTGACTCAACGCGGGGAATCTTACCGGGTCCGGACACACTGAGGATTGACAGGTGTTTGTAGCTTTTTTAAAGTTACTTTAAATATGCTAGTCCTTTCATGATTGTGTGATAGGTGGTGCATGGCCGTTCTTAGTTCGTGGAGTGATCTGTCTGCTTAATTGCGTTTCACT
>Eukaryota;TSAR;Rhizaria;Foraminifera
CATGGCTGTGGGGGTGTTATTAACATATATTTATATATGATAGTAGCATTTCTTACAGTCATATGAAATATGCTAGTCCTTTCATGATTGTGTGATAGGTGGTGCATGGCCGTTCTTAGTTCGTGGAGTGATTTTTCTAAGGAGTTATGGTAGGTTACACAGTTTTTATACTCCTGTT
>Eukaryota;TSAR;Rhizaria;Foraminifera
ACGAAGCGTGCCATCGCTGGCGGCTTGGAGCTTTCCACGGGTAAGATCGACTTCGATCGCGTTACGGTTGTCGTCGAGAACCTTGAATCCTTGCTTGGTAACCAACTCGCCCGCGTCGTTCACCTTGAACTGACCATCTCGAGTATAAACGAGTTGGCCGTCGTCTGCCAAA
>Eukaryota;TSAR;Rhizaria;Foraminifera
AGTCAAGCCGCGAAGCCCGCCTCCGTGGAGAATGTGAAACGCCTGTCAATCCTCAGTATGTCCGGACCCGGTAAGGTTTCCCGCGTTGAGTCAAATTAAGCCACACGCTCCACGCGTTCTTGTGGTGCCCTT
>Eukaryota;TSAR;Rhizaria;Foraminifera
CAGCCTCCTGGGTAGCTGGGATTACAGGCACATGCCACCACACCCAGCTAATTTGTGTATTTTTAGTAGAGATGGGTTATCACCATGTCGGCCAGGCTGGTCTGGAACTCCTGACCTGAGGTGGTCCATCTGCCTCGGCCTCCCAAAGTGCTGGGATTACAGGCATGAGCCACCACACCCAGCCCTGTAATTGTTTTATTAT
>Eukaryota;TSAR;Rhizaria;Foraminifera
GACTAGCATCTTTGATATACAACAACATCAACTATATTAATAAAAATATAGATGAGTGCTGAAGTATGCTCCTGTCAATCCTCAATGTGTCCGGACCCGGTAAGTTTCCCCGCGTTGAGTCAAATTAAGCCACATGCTCCACGCGTTCTTGTGGTGCCCTT
>Eukaryota;TSAR;Rhizaria;Foraminifera
CTAAGAACGGCCATGCACCACCTATCACATAATCATGAAAGAACTAGCATCTTTAAGCACGCACACCCGAAGGCGTGAACGTGCATATATCTGTCAATCCTCAGTGTGTCCGGACCCGGTAGGATTTCCCGCGTTGAGTCAGATTAAGCCACATGCTCCACGCGTTCTTGTGGTGCCCTT
>Eukaryota;TSAR;Rhizaria;Foraminifera
CGGTCACGTTCGTTGCCTTCAGGATGAGTGTATCACGACACGAACTAAGAACGGCCATGCACCACCTATCACACAATCATGAAAGGACTAGCATATTTACATTATCACCTGTCAATCCTCAGTGTGTCCGGACCCGGTAAGTTTTCCCGCGTTGAGTCAAATTAAGCCACATGCTCCACGCGTTCTTGTGGTGCCCTT
>Eukaryota;TSAR;Rhizaria;Foraminifera
CCGGTCGCCCCGGCGATCAGAAGATGCGGCGCTTCTTTGCTGACATCGATACGAAAACAGGAACTGCCACCCGTTCCATTCTGTGTGTGCCGCTGCTGGTCCGCGAGCGGTTGATTGGAGATC
>Eukaryota;TSAR;Rhizaria;Foraminifera
CAAAAACAACACTATTGAAAATAGTATCGGCGCCGGAATAAAACTATGTGGTGAAGTATCGGGGGATTGCGTTATGCCCGGCGATATTGCCGTTGGATAGGAGCTTGAAGTCGTTGATCGGCAGGCCTTCCCGG
>Eukaryota;TSAR;Rhizaria;Foraminifera
CGGTCACGTTCGTTGCTTTCAAAGGATCTTGAGTTTGAGCCACGTCCTGTTACAGACAGTGACCTACACTCTTAAAGTCCTTTTTATCTGAAACGCAATGGATGGTATTCATTTAGCGTACCGCGTGGGGTTCCCCACTCGCTTAACTGTGAGTGGCCCCGCTGCGGTGTCGTGATACACTCATCCTGAAG
>Eukaryota;TSAR;Rhizaria;Foraminifera
GTGGAGCATGTGGCTTAATTTGACTCAACGCGGGGAAACTTACCGGGTCCGGACACATTGAGGATTGACAGGAGCATACTTCATGATTGTGTGATAGGTGGTGCATGGCCGTTCTTAGTTCGTGGAGTGATCTGTCTGCTTAATTGCGTTTCACTATGGACCCTTACATGTCGCTTGTAGCGCGAGACTTGTTC
>Eukaryota;TSAR;Rhizaria;Foraminifera
CCCCATCAATCCGCACTTCACAAACGACGATAAACAGGCGAATTGAATCCGCTGCAAATCGGGCGATTGCGGGTTCACTCCCCAGGCGGACGCCAACCCCGCGTCGACCGCGATCCAAATGATCATCGCCGCCATCAACATCCAATGGTCCCAGCCGGCCTCGCCGCCTCCTTCGCGCAATC
>Eukaryota;TSAR;Rhizaria;Foraminifera
GTGGAGCATGTGGCTTAATTTGACTCAACGCGGGGAAACTTACCGGGTCCGGACACATTGAGGATTGACAGGAGCATACTTCAGCACTCATCTATATTTTTATTAATATAGTTGATGTTGTTGTATATCAAAGATGCTAGTCCTTTCATGATTGTGTGATAGGTGGTG
>Eukaryota;TSAR;Rhizaria;Foraminifera
CATATTTACTATTAGGTTCGCCTGTCAATCCTCAGTGTGTCCGGCAACGAAAATGATCAGGGAATATTTCGTAGTATCGCGCAAGGGCGGCACGAAATCCCCATTCCGGATTGAACGTGAATTTGCAGAAA
>Eukaryota;TSAR;Rhizaria;Foraminifera
GTTGCTGGCGTCGCTGCTGAAGAATTCCGGTGTCAGCAAGGCGATCGTCTTCACGCAGCGCAAACATGCGGCGAACCGGGTCGTGGCCAAGCTGGCGGCGGCCGGTATCGAGGGTGCGGCGATCCATGGCAACAAGAGCCAGGCCGCGCGTACGCGGGCGCTGACCGGGTTCAAACAGGGAAAGTTCCGGGTGTTGGTG
>Eukaryota;TSAR;Rhizaria;Foraminifera
GTGGAGCATGTGGCTTAATTTGACTCAACGCGGGAAATCTTACCGGGTCCGGACTCACTGAGGATTGACAGGCGCTTGTAGGTTTTCTTTTTGAAAACCTGCAGTAAATATGCTAGTCCTTTCATGATTGTGTGATAGGTGGTGCATGGCCGTTCTTAGTTCGTGGAGTGATCTGTCTGCTTAATTGCGTTTCAGAT
>Eukaryota;TSAR;Rhizaria;Foraminifera
CCGCAGGGGTGGTGAAGGAAGTGCTGGTCGCGGTCGGTGACAAGGTCGCCGAGGGCACGGTGCTGCTGAAGGTCGAGTCAATGACTACCTCGGCAGCGACCTCGGCAGAGGCGCCCACAGATC
>Eukaryota;TSAR;Rhizaria;Foraminifera
AATTAAGCAGACAGATCACTCCACGAACTAAGAACGGCCATGCACCACCTATCACACAATCATGAAAGGACTAGCATATTTACAAATGGTCGCCTGTCAATCCTCAGTGTGTCCGGACCCGGTAAGTTTTCCCGCGTTGAGTCAAATTAAGCCACATGCTCCACGCGTTCTTGTGGTGCCCTT
>Eukaryota;TSAR;Rhizaria;Foraminifera
GTGGAGCATGTGGCTTAATTTGACTCAACGCGGGAAATCTTACCGGGTCCGGACACACTGAGGATTGACAGGCAATCTACCAACTTGGGTGTTGGCTTAGTTTCGGCTAGGTCAGCATTTAAGTTGCTGCAAACATGAAGGTCCTTTCATGATTGTGTGATAGGTGGT
>Eukaryota;TSAR;Rhizaria;Foraminifera
CGGTCACGTTCGTTGCCTTCAGGATGAGTGTATCACGACACCGCAGCGGGGCCACTCGGCAATGTTCTAAGTGTCAACAAAGACAACAAAGAAATCAAAGCGTACGTGATAACAACCCATATATCTGAAACGCAATGGATGGTATTCATTTAGCGTACCGCGTGGGGTTCCC
>Eukaryota;TSAR;Rhizaria;Foraminifera
ACCACCTATCACACAATCATGAAAGGACCTTCATGTTTGCAGCAACCTAAATGCCAATTATCAGCCGAAACCAATAATCAACACCTAAGTTGGTAGATTGCCTGTCAATCCTCAGTGTGTCCGGACCCGGTAAGATTTCCCGCGTTGAGTCAAATTAAGCCACATGCTCCACGCGTTCTTGTGGTGCCCTT
>Eukaryota;TSAR;Rhizaria;Foraminifera
GTCTGCTTAATTGCGTTTCAGATAATTGGGAGTTGCAACAGGTCATTGTGTCCGGGTAAAACTGTGACAACTTTGATTGTGTTCGCTCCCTTGAAAGCAACGAACGTGACCGAGATCGGAAGA
>Eukaryota;TSAR;Rhizaria;Foraminifera
ACCTGGGTGGCTACGCCCCACTTCTACGCGCTTGATCTGTGTACGGCTTGCTCTGTGTACGGCTTGCTCTGTGTACGGCTTGATCTGTGTACGGCTTGATCTGTGTACGGCTTGCTCTGTGTATGGCTTGCTCTGTGTATGGCTTGCTCTGTGTATGGCTTAATCTGTGTATGGCTTGATCTGTGTACGGCTTGA
>Eukaryota;TSAR;Rhizaria;Foraminifera
GTGGAGCGTGTGGCTTAATTTGACTCAACGCGGGAAACCTTACCGGGTCCGGACATACTGAGGATTGACAGGCGTTTCACATTCTCCAAAACGGGAGACGGGCGCGAACCCGCCAGATCGGAA
>Eukaryota;TSAR;Rhizaria;Foraminifera
CTGCCAACACGATAATGAGGACGATGAGGTATGCCCGGTCCGGTTTGCGGACAATGCGCGAAAGGACTTTGTTATAACCCCGTTGTAGCCATCGTATCAATGGGGATTCGCGGCGCTCGAGTGGCGTATGGCGCAAGAGAATAAAACTCATCGCCGGTGTGACCGTTAAC
>Eukaryota;TSAR;Rhizaria;Foraminifera
ACTAAGAACGGCCATGCACCACCTATCACACAATCATGAAAGGACTAGCATATTTACTATAAGGTTCGCCTGTCAATCCTCAGTGTGTCCGGACCCGGTAAGTTTTCCCGCGTTGAGTCAAATTAAGCCACATGCTCCACGCGTTCTTGTGGTGCCCTT
>Eukaryota;TSAR;Rhizaria;Foraminifera
TGTCTAATGAAAGAACACAGTAAGAACAAACGACTTATGATCGGTCTTTATTAAGTGAAACGCAATTAAGCAGACAGATCACTCCACGAACTAAGAACGGCCATGCACCACCTATCACACAATCATGAAAGGACTAGCATATTTAGCGATCAAAGCCCAGTTTTAACACCGGGACAATGATCAATTGCCTGTCAATCCTCA
>Eukaryota;TSAR;Rhizaria;Foraminifera
TATTCAAGTCGGCGAACAACAGACCCCAGGCCCGGGACGGCAGATCGATGCCCGCCGATTTGGTGAAAGGTCGGAAGCTGATCGGCAGCGCCCAGCGCCGCCTGCGGGAGATCGGAAGAGCAC
>Eukaryota;TSAR;Rhizaria
>Eukaryota;TSAR;Rhizaria;Foraminifera
CGGTCACGTTCGTTGCCATGCTCGCCGTGCTCGTTTTCAAGGAACAGGTTGGGTGGCGTCGGGGGCTTGGCATGGGCGCCGCCTTCGTCGGGGTGTTTCTACTCGTCGGCGAACCCCGCACGGCCAGCGCGCCGTTTTCCGCCAGCCTGATACTGATCGCGGCGTTCTTGTGGTGCCCTT
>Eukaryota;TSAR;Rhizaria;Foraminifera
GAATCTTTCTCTTGCTGATATGGTCTTCAGGTGAAGCAGGTCCTTTTGCGGAACAAGCAACCCTCCTTGTCTGCACAGTCGTAATTTGTGTTATTAGCACTCTCTTCGTCAGGGGGGTATTCAAAGGCTGGTTGAAGAGGAGGGATGAGGGCTCAGTGGGCTCGAATGTTCTATATGCGTTCTTGTGGTGCCCTT
>Eukaryota;TSAR;Rhizaria;Foraminifera
GATATCGACACTCTCATCCTCGTGGGCGGTGACGGCACCTTGGATATCGGAATGCGCTTCGCGAAGATGGGCGTGCCGGTCGTCGGTGTTCCCAAAGCAATCGACAACGATCTCGGCGCAACGGACCTCGCGTTTGGTTTGGACACGGCAGTCGCCACG
>Eukaryota;TSAR;Rhizaria;Foraminifera
GTGGAGCATGTGGCTTAATTTGACTCAACGCGGGAAAACTTACCGGGTCCGGACACATTGAGGATTGACAGGTGCATGGCTGTGGGGGTGTTATTAACATATATTTATATATGATAGTAGCATTTCTTACAGTCATATGAAATATGCTAGT
>Eukaryota;TSAR;Rhizaria;Foraminifera
ACCCTAACCCTAACCTAACCTAACCCTAACCTAACCCTAACCTAACCTAACCCTAACAGGCCATACTTACTTTGCCCATATGGTAATGCCTTACCTGGTACCCCAGAAGACAATTTTAACTATTATCTTTCTTCTAACAGAATATACATAGAGTGCACATTTGGAGAAATGCATCGTAGGTGG
>Eukaryota;TSAR;Rhizaria;Foraminifera
CCCCACATAGCCCAGGCGGCGCTGGTTCCCAAAAAGAAGAAGAAGGGCCAGCCGGCCGAAAAGCAATTGAATGCCCACTACTTCGGACAGTATTTGCAGACTTACATCATGGCCCGCACCGGCCTGGTCCTGGACATCGACGTGCACGACCGGACAAAGACAGGGCGCGTGCCACCGACATCCGACCCAAGGTGCC
>Eukaryota;TSAR;Rhizaria;Foraminifera
GACAGAAATATTCCTCAACACCGGCGCCCCGCCCCCTGCGGGCATCACCTCGCTGGGCCGCTGGCATGCGCCAGGTTCCGCCTGCGGCTGGCAGCTTTTGGAAAGCAACGAACGTGACCGAGA
>Eukaryota;TSAR;Rhizaria;Foraminifera
ATGCACCACCTATCACATAATCATGAAAGAACTAGCATCTTTAAGCACGCACACCGCGAACGGCATGAACGTGCATATATCTGTCAATCCTCAGTGTGTCCGGACCCGGTAAGATTTCCCGCGTTGAGTCGAATTAAGCCACATGCTCCACGCGTTCTTGTGGTGCCCTT
>Eukaryota;TSAR;Rhizaria;Foraminifera
AGCAAACGTGACGTTGAACGATGTCGTGTTGGCGACCGTTGCAGGTGCGCTCAACAAATTCTTCGAAGACCGCGGAGAGCATTTGTCCCGGCCGCTGGTTGCAAGCGTGCCGATCGCGGTGGCGACGCCGGGCAATGCACCACGTGAAGCGGGCAATCGTGTTGCCAATCTCTTCACATCCCTGT
>Eukaryota;TSAR;Rhizaria;Foraminifera
CGCTGACATGATCAAGCACGACACGATCTTTACGAACGTGGCGCGCACGGAAAACAACGAACCCTGGTGGGAAGGAAAGGCCGACGGTGAGCCCGCTTACGACTGGCGTGGCCAGCCTTATGACCCGGCGCAAGGCAAGGCCGCTCACCCGAACTCCCGTTTTACGGTGGCA
>Eukaryota;TSAR;Rhizaria;Foraminifera
CCTCAGTGTGTCCGGACCCGGTAAGTTTTCCCGCGTTGAGTCAAATTAAGCCACATGCTCCACGCGGGTCACCCCTCGACACCCAAAGCCGCCAGGCGCGCGGGAAACTCGGTGTAGGAGAATAACCGTTCGTACTCCAACAGC
>Eukaryota;TSAR;Rhizaria;Foraminifera
CTCCCGGATCGAACGCTTCCTGGTCATCGACAAGCTGGGCGAAGGGGGCATGGGGGTCGGCTCGGTGGGTTTGGGAAAGGGCCGAGTCTCTACCGAATCGGTCCAGGTCTCGCGCGCCGATTTTTCCAGGGACCCGTCCATCTGCTCCGGAACTGCGGTCCGCGGAGTGGATGAGCTG
>Eukaryota;TSAR;Rhizaria;Foraminifera
CGGTCACGTTCGTTGCGTTCGTCGCGAAGACATCTCTCACGACGACATCGCTCGCGCACATCGCGGACTTGAGAGAGCGCTTGAGGCGATGATGTCTGGCCGGTATGACATCGTGGTGCTGGACGAGCTGAACGTTGCGATGTGGTTCGGTCTGCTTTCAATCGAAGACGTCCTGGCGTTCTTGTGGTGCCCTT
>Eukaryota;TSAR;Rhizaria;Foraminifera
CGGTCACGTTCGTTGCACGATGATTCGCGGGCGAATAGAATCTCGTTTCTGTGGTCACTAGATTTACGAATACGGAAGTTTGGCTGTGAATCGAACTCTTCCACTACGCAAGGGCTTTACACTCGTAGAACTCTTGGTGGTGATCGCGATCATTGGCGTTCTTGTGGTGCCCTT
>Eukaryota;TSAR;Rhizaria;Foraminifera
GGCCATGCACCACCTATCACGCAATCATGAAAGGACTAGCATATTTGATATAAGAAGTTTATATAAATTAAATTTATATAAATCTTATAAAAACCTGTCAATCCTCAGCGAGTTCGGACCTGGTAAGATTTCCCGCGTTGAGTCAAATTAAGCCACATGCTCCACGCGTTCTTGTGGTGCCCTT
>Eukaryota;TSAR;Rhizaria;Foraminifera
CACCACCTATCACACAATCATGAAAGGACTAGCATATTTAAAGTAACTTTAAAAAAGCTACAAACACCTGTCAATCCTCAGTGTGTCCGGACCCGGTAAGATTCCCCGCGTTGAGTCAAATTAAGCCACATGCTCCACGCGTTCTTGTGGTGCCCTT
>Eukaryota;TSAR;Rhizaria;Foraminifera
GCGGTGAAAAACCGTCTGACGACCGGAAGCCAATTCCACGAGTCGCCGACAACGCGGGATGTCAATTTCGCCATTTTCCGCCAATATTCCGAAGACAATACCGTCAGCGCCCATGTCCAATGCAACCTCTGCGTCGCGCAGCATGACGCGGTAATCTGGATCGCTGTAGAAAAAACCGCCACCACGCGGTCGCACCATG
>Eukaryota;TSAR;Rhizaria;Foraminifera
CCTATCACACAATCATGAAAGGACTAGCATATTTGCTGCGAAATGTAAAATAAATTTACAAATCACAATCGCCTGTCAATCCTCAGTATGTCCGGACCTGGTAAGATTTCCCGCGTTGAGTCAAATTAAGCCACATGCTCCACGCGTTCTTGTGGTGCCCTT
>Eukaryota;TSAR;Rhizaria;Foraminifera
CGGTCACGTTCGTTGCGGACTTCTTCCGGCACCCGCGATTCGAAAGTCTTGCGCGCTTCACCCAGCTGTTCCTCCAGGGCGGCCTGGAGGTTGCCGTTCTTGAGACCCTCCTCGATGAGATCCTTGTGGTATAGGAAGAGGTCCGCCACCATCACACGGGCAACTCGGCGCGCGTTCTTGTGGTGCCCTT
>Eukaryota;TSAR;Rhizaria;Foraminifera
GCTCCTGGCGGGGTATCAGGGCACGTCCGGTGGCGATCCGGTCTCGGGGTGCGCGGCGGTGGAGGCCCGGCTCTGCCAGGCGTAGACGTGGGGCTCCACGGCGTTCGTGGCGAAGGTCAGCGCGCCGCTCACCCGGAGCCGGGT
>Eukaryota;TSAR;Rhizaria;Foraminifera
TCCTAGGGGTACGTCGCTGACCATCTGCGAACGAACTGAATTATCGAGCGTCACGCGCACTCGTTCCGCCCACTCGTCGCTCCGCATAGTGGTAGATGCGGTTTTAGGTAGCCCCCAATATCGAGTCTTAGTGAATGAATCCTCGGTAATA
>Eukaryota;TSAR;Rhizaria;Foraminifera
CCAATGCGTGCACGGCAGCCAATTCCCTCTGTTGAGCCACTTCTCGCTCTCGCGCTCGATCAGCTTCGGCAGCGCGCAGAGATTCCTCCAGCTTGCGTTGCTCCGCTTCCTTGGCTGCCAATGCCTGGGCGGCATCCAAGTCCCGCTGCAGGGCCTCCGCCCGCTCCCGCTCTATCTGCTCCTGCACTGCT
>Eukaryota;TSAR;Rhizaria;Foraminifera
GCGGTGAAAAACCGTCTGACGACCGGAAGCCAAATCCACGAGTCGACGACAACGCGGGATGTCAATCTCGCCATTCTCCGTCAACACTCCGAAGACAATACCGTCTGCACCCATTTCCAGCGCAACCTCTGCATCGCGCAGCATGACGCGGTAATCTGGATCGCTGTAGAAAAAACCGCCACCACGCGGTCGCACCATG
>Eukaryota;TSAR;Rhizaria;Foraminifera
CGGTCACGTTCGTTGCTTTCAAGGATGACAGACTCAGTCTGACAGTTGTTTATAACAACCCGACCTATGTCTTTTTACATCCTATTATCTGAAACGCAATTAAGCAGACAGATCACTCCACGAACTAAGAACGGCCATGCACCACCTATCACACATGCTCCACGCGTTCTTGTGGTGCCCTT
>Eukaryota;TSAR;Rhizaria;Foraminifera
GATGCGCAGTTTCTCTATGGCGCACCGGGCGCCGAGCTGGCGGTCGGAGGCGTTCTTCTCGACCATCACCTTGAGCAGCTGCTGGAGGTTGAACCCCAGCCGCTGTCCGCCCTCGCCGGGTGCTGCACCGGTCACGGTTGGCTAGTCTCCCATGGTGACGCGGGCCACCTCCTCGGGGGTGGTGACGCCGTTCAGAA
>Eukaryota;TSAR;Rhizaria;Foraminifera
ATCGCTAAAAATCATGACGCCTCACGTCCCTGTTTCAAGCGAGCGGCAAAATCATCTGCGATGAGATCCGTAAGGAGCTCCGCCCCCTTTTTATTCAGATGGACCTTGTCGTATCGGACGGAGGGCTCGAACAGCTGCGGATGCGCGGAAGGATTCTGATAGCTGCGGAGCCAGACGCCCGCGGCGCGAACCTCTT
>Eukaryota;TSAR;Rhizaria;Foraminifera
AAGGAAACACAGTAAGAACAAACGTCAAATAGTGGACCTTTGTTTAAGTGAAACGCAATTAAGCAGACAGATCACTCCACGAACTAAGAACGGCCATGCACCACCTATCACACAATCATGAAAGGACTAGCATCTTTGATATACAACAACATCAACTATATTAATATAGTTGATGTTGTTGTATATCAAAGATGCTAGTCCT
>Eukaryota;TSAR;Rhizaria;Foraminifera
AATTTTCTTTTGCCAAGGCAAAAAGAAAGCGGTTTTTTTAAGGGGTAAGTCAACATGCAAAGAGTGTGGAGGAAGTCGGATTTGTTCCCATGGAAGAGAGAAGTCAAGATGCAAAGAGTGTGGAGGAAGTCAGATTTGTTCCCATGGGAGACTGAAGTCAAGTTGCAAAGAGTGTGGAGGAAGTCAGATTTGTTCC
>Eukaryota;TSAR;Rhizaria;Foraminifera
GATGAGTACCGTGACCGCGGTGATGTCCATCAGGCGGTTGAATATTACCAGCAGGCTCTTAATGTGAACCCCGGGAACCTGAAGGCGCAGACGAATATCGCCAGTGTGCACCTCGACCAGAAGGAGTATGATGAGGCGGCATCAGCTTTCGAACTGACCTTGAAAATCGACCCTGAAGATGTGGCTGCCCCATCAC
>Eukaryota;TSAR;Rhizaria;Foraminifera
CGGTCACGTTCGTTGCTTTCATGGAAGCGAGCTCAGCCAAAGTTGTCGCAGTTTTACCCGGACACAATGACCTGCTCTTGTCTTCCAATTATCTGAAACGCAATTAAGCAGACAGATCACTCCACGAACTAAGAACGGCCATGCACCACCTATCACACAATCATGAAAGGACTAGCATATTTGATCACAAACTCCAAAACG
>Eukaryota;TSAR;Rhizaria;Foraminifera
AGCAGGTAGCCGGTAGCAAGTAGTAGGTAGCAAATAGTAGGTAGCAAGTAGTAGGTAGCAAGTAGCCGGTAGCAAGTAGCCGGTAGCAAGTAGTAGGTAGCAAGTAGTAGGTAGTAGGTAGTAGGTAGTAGGTAGTAGGTAGTAGGTAGTAGGTAGTAGGTAGTAGGTAGTAGGTAGTAGGTAGTAGGTAGTAGG
>Eukaryota;TSAR;Rhizaria;Foraminifera
ACCTCGACGGCGCGACGCTCGGCGGCGGAGAGTCGTTCGGAATGCTGAGTCTGCTCGCGCGGCGGATGAGTCCCTGGACGAGCGAGAAGTTGTCCTCGAGGATGTCGTGGAACACCTCCTCCTCGAACTCGAGCGTCAGGGTCTCCTGGAGCGCGAGCGCCTCCAGA
>Eukaryota;TSAR;Rhizaria;Foraminifera
CCCTACACGACGCTCTTCCGATCTAAGGGCACCACAAGAACGCGTTGAGTCAAATTAAGCCACACGCTCCACGCGTTCTTGTGGTGCCCTTAGATCGGAAGAGCACACGTCTGAACTCCAGTCACAATGTTCTATCTAGTATGCCGTCTTCTGCTTGAAAAAAGGG
>Eukaryota;TSAR;Rhizaria;Foraminifera
GTGGAGCATGTGGCTTAATTTGACTCAACGCGGGGAAACTTACCGGGTCCGGACACACTGAGGATTGACAGGCGACCAAATTGTGCGAGTCCTTTCATGATTGTGTGATAGGTGGTGCATGGCCGTTCTTAGTTCGTGGAGTGATCTGTCTGCTTAATTGCGTTTCACTTAAATTGGTCAAAAAAAAGCTGTATTG
>Eukaryota;TSAR;Rhizaria;Foraminifera
CAATGATCGCGATCACCACCAAGAGTTCTACGAGTGTAAAGCCCTTGCGTAGTGGAAGAGTTCGATTCACAGCCAAACTTCCGTATTCGTAAATCTAGTGACCACAGAAACGAGATTCTATTCGCCCGCGAATCATCGT
>Eukaryota;TSAR;Rhizaria;Foraminifera
CAAACAAGTACAACTCGTGGTACATTACCAAAAGGTTTTGAACCAAAACCTGAGCCTGAAAAACCAAAGTCCTCTAGAGGTACATTAAATTGAATTATCGGGTCAACCAGATGTTTCGACCATCTGGCGCCCGAATGCTGCGAAACCGCAAACCATGCTAGGTGTATCGGTCTCAACCTGCAGCCTTGCTT
>Eukaryota;TSAR;Rhizaria;Foraminifera
GTGGAGCATGTGGCTTAATTTGACTCAACGCGGGGAAACTTACCGGGTCCGGACACACTGAGGATTGACAGGCGCCTAAATTGTGCGAGTCCTTTCATGATTGTGTGATAGGTGGTGCATGGCCGTTCTTAGTTCGTGGAGTGATCTGTCTGCTTAATTGCGTTTCGCAATGGATGGTATTCATTTAGCGTACCGCGTGGGG
>Eukaryota;TSAR;Rhizaria;Foraminifera;Foraminifera_X;Foraminifera_XX;Foraminifera_
XXXGTGGAGCATGTGGCTTAATTTGACTCAACGCGGGAAATCTTACCAGGTCCGGACATACTGAGGATTGACAGGCGATTGTGATTTGTAAATTTATTTTACATTTCGCAGCAAATATGCTAGTCCTTTCATGATTGTGTGATAGGTGGTGCATGGCCGTTCTTAGTTCGTGGAGTGATCTGTCTGCTTAATTGCGTTTCACT
>Eukaryota;TSAR;Rhizaria;Foraminifera;Foraminifera_X;Foraminifera_XX;Foraminifera_XXX;Foraminifera_XXXX;Foraminifera_XXXX_sp.;
GTGGAGCATGTGGCTTAATTTGACTCAACGCGGGGAATCTTACCGGGTCCGGACATACTGAGGATTGACAGGCGAATGTAGTTTCAATTTATTGATTCTGCAATAAATATGCTAGTCCTTTCATGATTGTGTGATAGGTGGTGCATGGCCGTTCTTAGTTCGTGGAGTGATCTGTCTGCTTAATTGCGTTTCACT
>Eukaryota;TSAR;Rhizaria;Foraminifera;Foraminifera_X;Foraminifera_XX;Foraminifera_XXX
GTGGAGCATGTGGCTTAATTTGACTCAACGCGGGGAATCTTACCGGGTCCGGACATACTGAGGATTGACAGGCGAATGTAGTTTATAATTTTTATTATTTACTGCAATAAATATGCTAGTCCTTTCATGATTGTGTGATAGGTGGTGCATGGCCGTTCTTAGTTCGTGGAGTGATCTGTCTGCTTAATTGCGTTTCAGAT
>Eukaryota;TSAR;Rhizaria;Foraminifera;Foraminifera_X;Foraminifera_XX;Foraminifera_XXX;Allogromida;Allogromida_sp.;
GTGGAGCATGTGGCTTAATTTGACTCAACGCGGGAAATCTTACCGGGTCCGGACACACTGAGGATTGACAGGCAATCTACCAACTTGGGTGTTGGCTTAGTTTCGGCTAGGTCAGCATTTAAGTTGCTGCAAACATGAAGGTCCTTTCATGATTGTGTGATAGGTGGTGCATGGCCGTTCTTAGTTCGTGGAGTGATTTG
>Eukaryota;TSAR;Rhizaria;Foraminifera;Foraminifera_X;Foraminifera_XX;Foraminifera_XXX;Allogromida;Allogromida_sp.;
GTCTGCTTAATTGCGTTTATCACTCAGAGTTTTTCGTTTTGGATTTATTTTATCTTACTTCGCTCTTTTTTAAGGGTTTGAGGTTTGATTGAAATAAATTCAAGAGAGCTCTGCTTTGCAACG
>Eukaryota;TSAR;Rhizaria;Foraminifera;Foraminifera_X;Foraminifera_XX;Foraminifera_XXX;Allogromida;Allogromida_sp.
GTGGAGCATGTGGCTTAATTTGACTCAACGCGGGGAAACTTACCGGGTCCGGACACATTGAGGATTGACAGGAGCATACTTCATGATTGTGTGATAGGTGGTGCATGGCCGTTCTTAGTTCGTGGAGTGATTTGTCTGCTTAATTGCGTTCATCACTCAGAGTTTTTCGTTTTGAATTTATTTTGTCTTACTTCGCC
>Eukaryota;TSAR;Rhizaria;Foraminifera;Globothalamea
CGGTCACGTTCGTTGCTTTCAAGGAAGCGAGCTCAGCCAGAGCTGTCGTCGTTTTACCGAGACACACTGACCTGCTCATAACTTCCCTATAATCTGAAACGCAATTAAGCAGACAGATCACTCCACGAACGTGACCG
>Eukaryota;TSAR;Rhizaria;Foraminifera;Globothalamea
CGGTCACGTTCGTTGCTTTCAAGGAGGCGAGCTCAGTCGGTGACTGCCCTGAACGAACAGAACAAGTAAACACTCAACGTACACTCTGTAGAACCTCCATATATCTGAAACGCAATTAAGCAG
>Eukaryota;TSAR;Rhizaria;Foraminifera;Globothalamea
CGGCCATGCACCACCTATCACACAATCATGAAAGGACTCGCACAATTTAGGCGCCTGTCAATCCTCAGTGTGTCCGGACCCGGTAAGTTTCCCCGCGTTGAGTCAAATTAAGCCACATGCTCCACGCGTTCTTGTGGTGCCCTT
>Eukaryota;TSAR;Rhizaria;Foraminifera;Globothalamea
ATGCTGAACAAGCCAGCAAAACAAGCGAAACCACAAACACCTGTCAATCCTCAGTGTGTCCGGACCCGGTAAGATTTCCCGCGTTGAGTCAAATTAAGCCACATGCTCCACGCGTTCTTGTGGTGCCCTT
>Eukaryota;TSAR;Rhizaria;Foraminifera;Globothalamea;Rotaliida
CGGTCACGTTCGTTGCTATCTGAGACCTGTGCGTATAACATATGTGCGACGCGCGCCTAACGAGAGGGGGTCACGAACCATACAATTCCAACACGTATGGTAGTGACCCCAGATCGGAAGAGC
>Eukaryota;TSAR;Rhizaria;Foraminifera;Globothalamea;Rotaliida
GTGGAGCATGTGGCTTAATTTGACTCAACGCGGGAAATCTTACCGGGTCCGGACACACTGAGGATTGACAGGCAATATTAAAGCGTCTCGGCGTTTTATGTTAAATATGCTAGTCCTTTCATGATTGTGTGATAGGTGGTGCATGGCCGTTCTTAGTTCGTGGAGTGATCTGTCTGCTTAATTGCGTTTCACT
>Eukaryota;TSAR;Rhizaria;Foraminifera;Globothalamea;Rotaliida
GTGGAGCATGTGGCTTAATCTGACTCAACGCGGGAAATCCTACCGGGTCCGGACACACTGAGGATTGACAGATATATGCACGTTCACGCCTTCGGGTGTGCGTGCTTAAAGATGCTAGTTCTTTCATGATTATGTGATAGGTGGTGCATGGCCGTTCTTAGTTCG
>Eukaryota;TSAR;Rhizaria;Foraminifera;Globothalamea;Rotaliida
AAGGCACCACAAGAACGCGTGGAGCATGTGGCTTAATCTGACTCAACGCGGGAAATCCTACCGGGTCCGGACACACTGAGGATTGACAGATATATGCACGTTCACGCCTTCGGGTGTGCGTGCTTAAAGATGCTA
>Eukaryota;TSAR;Rhizaria;Foraminifera;Globothalamea;Rotaliida
GTGGAGCATGTGGCTTAATTTGACTCAACGCGGGAAATCTTACCGGGTCCGGACACACTGAGGATTGACAGGCAATATTAGCAGTTGCTTGCGACTGTTATGTTAAATATGCTAGTCCTTTCATGATTGTGTGATAGGTGGTGCATGGCCGTTCTTAGTTCGTGGAGTGATCTGTCTGCTTAATTGCGTTTCACT
>Eukaryota;TSAR;Rhizaria;Foraminifera;Globothalamea;Rotaliida
GTGGAGCATGTGGCTTAATTTGACTCAACGCGGGAAATCTTACCGGGTCCGGACACACTGAGGATTGACAGGCAATATTAAAGCGTCTCGGCGTTTTATGTTAAATATGCTAGTCCTTTCATGATTGTGTGATAGGTGGTGCATGGCCGTTCTTAGTTCGTGGAGTGATCTGTCTGCTTAATTGCGTTTCGCAATGGATGG
>Eukaryota;TSAR;Rhizaria;Foraminifera;Globothalamea;Rotaliida
GTGGAGCATGTGGCTTAATTCGACTCAACGCGGGAAATCTTACCGGGTCCGGACACACTGAGGATTGACAGATATATGCACGTTCATGCCGTTCGCGGTGTGCGTGCTTAAAGATGCTAGTTCATGCCGTTCGCGGTGTGCGTGCTTAAAGATG
>Eukaryota;TSAR;Rhizaria;Foraminifera;Globothalamea;Rotaliida;Ammoniidae;Ammonia
GTGGAGCATGTGGCTTAATTCGACTCAACGCGGGAAATCTTACCGGGTCCGGACACACTGAGGATTGACAGATATATGCACGTTCATGCCGTTCGCGGTGTGCGTGCTTAAAGATGCTAGTTC
>Eukaryota;TSAR;Rhizaria;Foraminifera;Globothalamea;Rotaliida;Ammoniidae;Ammonia
GTGGAGCATGTGGCTTAATCTGACTCAACGCGGGAAATCCTACCGGGTCCGGACACACTGAGGATTGACAGATATATGCACGTTCACGCCTTCGGGTGTGCGTGCTTAAAGATGCTAGTTCTTTCATGATTATGTGATAGGTGGTGCATGGC
>Eukaryota;TSAR;Rhizaria;Foraminifera;Globothalamea;Rotaliida;Ammoniidae;Ammonia
CCACAAGAACGCGTGGAGCATGTGGCTTAATTCGACTCAACGCGGGAAATCTTACCGGGTCCGGACACACTGAGGATTGACAGATATATGCACGTTCATGCCGTTCGCGGTGTGCGTGCTTAAAGATGCTAGTTC
>Eukaryota;TSAR;Rhizaria;Foraminifera;Globothalamea;Rotaliida;Ammoniidae;Ammonia;Ammonia_aoteana;
GTCTGCTTAATTGCGTATCAATAATAGAGACCTAGTATACGCGTAGACTCGTATGGTAGTGACCCCCTTCTCGGAGGCGCGCGTCGCACATATGTTATACGCACAGGTCTCAGATAGCAACGA
>Eukaryota;TSAR;Rhizaria;Foraminifera;Globothalamea;Rotaliida;Ammoniidae;Ammonia;Ammonia_aoteana;
CGGTCACGTTCGTTGCTATCTGAGACCTAGTATACGCGTAGACTCGTATGGTAGTGACCCCCTTCTCGGAGGCGCGCGTCGCACATATGTTAAGATCGGAAGAGCACACGTCTGAACTCCAGT
>Eukaryota;TSAR;Rhizaria;Foraminifera;Globothalamea;Rotaliida;Ammoniidae;Ammonia;Ammonia_aoteana;
CTCGGTCACGTTCGTTGCTATCTGAGACCTAGTATACGCGTAGACTCGTATGGTAGTGACCCCCTTCTCGGAGGCGCGCGTCGCACATATGTTAAGATCGGAAGAGCACACGTCTGAACTCCAGT
>Eukaryota;TSAR;Rhizaria;Foraminifera;Globothalamea;Rotaliida;Ammoniidae;Ammonia;Ammonia_aoteana;
GACGCTCTTCCGATCTCGTAGACTCGTATGGTAGTGACCCCCTTCTCGGAGGCGCGCGTCGCACATATGTTATACGCACAGGTCTCAGATAGCAACGAACGTGACCGAGATCGGAAGAGCACACGTCTGAACTCCAGTC
>Eukaryota;TSAR;Rhizaria;Foraminifera;Globothalamea;Rotaliida;Ammoniidae;Ammonia;Ammonia_sp.;
ATGGCCGTTCTTAGTTCGTGGAGTGATCTGTCTGCTTAATTGCGTATCAATAATAGAGACCTAGTATACGCGTAGACTCGTATGGTAGTGACCCCCTTCTCGGAGGCGCGCGTCGCACATATGTTATACGCACAGGTCTCAGATA
>Eukaryota;TSAR;Rhizaria;Foraminifera;Globothalamea;Rotaliida;Ammoniidae;Ammonia;Ammonia_sp.;
GTGGAGCATGTGGCTTAATTCGACTCAACGCGGGAAATCTTACCGGGTCCGGACACACTGAGGATTGACAGATATATGCACGTTCATGCCGTTCGCGGTGTGCGTGCTTAAAGATGCTAGTTCTTTCATGATTATGTGATAGGTGGTGCATGGCCGTTCTTAGTTCGTGGAGTGATCTGTCTGCTTAATTG
>Eukaryota;TSAR;Rhizaria;Foraminifera;Globothalamea;Rotaliida;Ammoniidae;Ammonia;Ammonia_sp.;
CTTAAAGATGCTAGTTCTTTCATGATTATGTGATAGGTGGTGCATGGCCGTTCTTAGTTCGTGGAGTGATCTGTCTGCTTAATTGCGTATCAATAATAGAGACCTAGTATACGCGTAGACTCGTATGGTAGTGACCCCCTTCTCGGAGGCGCGCGTCGCACATATGTTATACGCACAGGTCTCAGATA
>Eukaryota;TSAR;Rhizaria;Foraminifera;Globothalamea;Textulariida;Textulariida_X;Leptohyalis;Leptohyalis_scotti;
GTGGAGCATGTGGCTTAATTTGACTCAACACGAGAAATCTTACCGGGTCCGGACACACTGAGGATTGACAGGTATTATCACACAGTCTAACTGTGTGTGTTAAATATGCTAGTCCTTTCATGATTGTGTGATAGGTGGTGCATGGCCGTTCTTAGTTCGTGGAGTGATCTGTCTGCTTAATTGCGTTTCACT
>Eukaryota;TSAR;Rhizaria;Foraminifera;Globothalamea;Textulariida;Textulariida_X;Leptohyalis;Leptohyalis_scotti;
GTGGAGCATGTGGCTTAATTTGACTCAACACGAGAAATCTTACCGGGTCCGGACACACTGAGGATTGACAGGTATTATCATTGAATATTTTATATTCAATGTGTTAAATATGCTAGTCCTTTCATGATTGTGTGATAGGTGGTGCATGGCCGTTCTTAGTTCGTGGAGTGATCTGTCTGCTTAATTGCGTTTCACT
>Eukaryota;TSAR;Rhizaria;Foraminifera;Monothalamids
GACACACTGAGGATTGACAGGTGATAATGTAAATATGCTAGTCCTTTCATGATTGTGTGATAGGTGGTGCATGGCCGTTCTTAGTTCGTGGAGTGATCTGTCTGCTTAATTGCGTTTCAGATAATTGGGAGTTGCAACAGGTCATTGTGTCCGGGTAAAACTGTGACAACTTTGATTGTGTTCGCTCCCTTGAAA
>Eukaryota;TSAR;Rhizaria;Foraminifera;Monothalamids
GTGGAGCATGTGGCTTAATTTGACTCAACGCGGGAAAACTTACCGGGTCCGGACACATTGAGGATTGACAGGTGCATGGCCGTTCTTAGTTCGTGGAGTGATCTGTCTGCTTAATTGCGTTTCAGATTATAGGGAAGTTATGAGCAGGTCAGTGTGTCTCGGTAAAACGACGACAGCTCTGGCTGAGCTCGCTTCCTTGAAA
>Eukaryota;TSAR;Rhizaria;Foraminifera;Monothalamids
GTGGAGCATGTGGCTTAATTTGACTCAACGCGGGAAATCTTACCGGGTCCGGACACACTGAGGATTGACAGGCGTTTGAGGTTTGCATTTCGGTGCTCTCCTCTATAAATATGCTAGTCCTTTCATGATTGTGTGATAGGTGGTGCATGGCCGTTCTTAGTTCGTGGAGTGATCTGTCTGCTTAATTGCGTTTCAGAT
>Eukaryota;TSAR;Rhizaria;Foraminifera;Monothalamids
GACACACTGAGGATTGACAGGTGATAATGTAAATATGCTAGTCCTTTCATGATTGTGTGATAGGTGGTGCATGGCCGTTCTTAGTTCGTGGAGTGATCTGTCTGCTTAATTGCGTTTCAGATAAAGAGAGATATCTTTTCGAACTTAGTTCTTAGAGTTCTTAGAGCTCTGATGTTCTATTCTCGAATATCTCTTTGAAA
>Eukaryota;TSAR;Rhizaria;Foraminifera;MonothalamidsGTGGAGCATGTGGCTTAATTTGACTCAACGCGGGAAATCTTACCGGGTCCGGACATGCTGAGGATTGACAGGCAATTGATCATTGTCCCGGTGTTAAAACTGGGCTTTGATCGCTAAATATGCTAGTCCTTTCATGATTGTGTGATAGGTGGTG
>Eukaryota;TSAR;Rhizaria;Foraminifera;MonothalamidsGTCTGCTTAATTGCGTTTCAGATATATGGAGGTTTTACAGAGTGTACGTTGAGTGTTTCTTTTGTTCTGTTCATTCAGGGCAGCACCGACTGAGCTCGCCTCCTTGAAAGCAACGAACGTGAC
>Eukaryota;TSAR;Rhizaria;Foraminifera;Monothalamids
GTGGAGCATGTGGCTTAATTTGACTCAACGCGGGAAAACTTACCGGGTCCGGACACACTGAGGATTGACAGGTGACAGTATGCTACTTGTAGCGTACCTACAATATGCTAGTCCTTTCATGATTGTGTGATAGGTGGTGCATGGCCGTTCTTAGTTCGTGGAGTGATCTGTCTGCTTAATTGCGTTTCGCAATGGATGG
>Eukaryota;TSAR;Rhizaria;Foraminifera;Monothalamids
GTGGAGCATGTGGCTTAATTTGACTCAACGCGGGAAAACTTACCGGGTCCGGACACATTGAGGATTGACAGGTGCATGGCTGTGGGGGTGTTATTAACATATATTTATATATGATAGTAGCATTTCTTACAGTCATATGAAATATGCTAGTCCTTTCATGATTGTGTGATAGGTGGTGCATGGCCGTTCTT
>Eukaryota;TSAR;Rhizaria;Foraminifera;Monothalamids
GACACACTGAGGATTGACAGGTGATAATGTAAATATGCTAGTCCTTTCATGATTGTGTGATAGGTGGTGCATGGCCGTTCTTAGTTCGTGGAGTGATCTGTCTGCTTAATTGCGTTTCAGATATAACGGTGGACTCTCAAAGCAAAGTCGACGCAAGTCGATGTTTGTGGATGTAGTCACACCTATGAAG
>Eukaryota;TSAR;Rhizaria;Foraminifera;Monothalamids
GTGGAGCATGTGGCTTAATTTGACTCAACGCGGGAAAACTTACCTAGGTGGTGCATGACCGTTCTTAGTTCGTGGAGTGATCTGTCTGCTTAATTGCGTTTCAGATTAAAGGGAAGTTGTGAGCAGGTCATTGTGTCTGGGTAAAACTAGACAACTTTGGCTGAGCTCTCTTCCTTGAAA
>Eukaryota;TSAR;Rhizaria;Foraminifera;Monothalamids
GACACACTGAGGATTGACAGGTGATAATGTAAATATGCTAGTCCTTTCATGATTGTGTGATAGGTGGTGCATGGCCGTTCTTAGTTCGTGGAGTGATCTGTCTGCTTAATTGCGTTTCAGATAAAAAGGACTTTAAGAGTGTAGGTCACTGTCTGTAACAGGACGTGGCTCAAACTCAAGATCCTTTGAAA
>Eukaryota;TSAR;Rhizaria;Foraminifera;Monothalamids
GTGGAGCATGTGGCTTAATTTGACTCAACGCGGGAAATCTTACCGGGTCCGGACACACTGAGGATTGACAGGCGTTTGAGGTTTGCATTTCGGTGCTCTCCTCTATAAATATGCTAGTCCTTTCATGATTGTGTGATAGGTGGTGCATGGCCGTTCTTAGTTCGTGGAGTGATCTGTCTGCTTAATTGCGTTTCACT
>Eukaryota;TSAR;Rhizaria;Foraminifera;Monothalamids
GTGGAGCATGTGGCTTAATTTGACTCAACGCGGGGAAACTTACCGGGTCCGGACATATTGAGGATTGACAGGATCGTATATTAAAGTATAATGTAGGCATATATTTATATATATGTTTATATTATTCTTTTCTACACATTAAAGATGCTAGTCCTTTCATGATTGTGTGATAGGTGGTGCATGGCCG
>Eukaryota;TSAR;Rhizaria;Foraminifera;Monothalamids
GTGGAGCATGTGGCTTAATTTGACTCAACGCGGGGAAACTTACCGGGTCCGGACACATTGAGGATTGACAGGAGCATACTTCATGATTATATATATTATTTTATTATATTATATATAATTCATGTTGTATATCAAATATGCTAGTCCTTTCA
>Eukaryota;TSAR;Rhizaria;Foraminifera;Monothalamids
TCTTTTTTTGTTGTATATCAAATATGCTAGTCCTTTCATGATTGTGTGATAGGTGGTGCATGGCCGTTCTTAGTTCGTGGAGTGATCTGTCTGCTTAATTGCGTTTCACTTAATCAAAGGTCGACCATTCGTCATTTGTTCTTACTGCGGCCTTTAATTAGGACGTGTGGACATAGACACATATGGTTTGGTACCTTGAAG
>Eukaryota;TSAR;Rhizaria;Foraminifera;Monothalamids
GTGGAGCGTGTGGCTTAATTTGACTCAACGCGGGAAACCTTACCGGGTCCGGACATACTGAGGATTGACAGGCGTTTCACATTCTCCACGGGGGCGGGTTCGCGCCCGTCTCCCGTTTTGGAGTTTGTGATCAAATATGCTAGTCCTTTCATGATTGTGTGATAGGTGGTGCATGGCCGTTCTTAGTT
>Eukaryota;TSAR;Rhizaria;Foraminifera;Monothalamids
CTGAGGATTGACAGGCGAACCTTATAGTAAATATGCTAGTCCTTTCATGATTGTGTGATAGGTGGTGCATGGCCGTTCTTAGTTCGTGGAGTGATCTGTCTGCTTAATTGCGTTTCAGATAATTGGAAGACAAGAGCAGGTCATTGTGTCCGGGTAAAACTGTGACAACTTTGGCTGAGCTCTCTTCCATGAAA
>Eukaryota;TSAR;Rhizaria;Foraminifera;Monothalamids
GTGGAGCATGTGGCTTAATTTGACTCAACGCGGGGAACCTTACCGGGTCCGGACATACTGAGGATTGACAGGCGAATAAATTATGCTAGTCCTTTCATGATTGTGTGATAGGTGGTGCATGGCCGTTCTTAGTTCGTGGAGTGATCTGTCTGCTTAATTGCGTTTCGCAATGGATGGTATTCATTTAGCGTACCGCGTGGGG
>Eukaryota;TSAR;Rhizaria;Foraminifera;Monothalamids
GTGGAGCATGTGGCTTAATTTGACTCAACGCGGGAAAACTTACCGGGTCCGGACACATTGAGGATTGACAGGTGCATGGCCGTTCTTAGTTCGTGGAGTGATCTGTCTGCTTAATTGCGTTTCAGATAATAGGATGTAAAAAGACATAGGTCGGGTTGTTATAAACAACTGTCAGACTGAGTCTGTCATCCTTGAAA
>Eukaryota;TSAR;Rhizaria;Foraminifera;Monothalamids
GTGGAGCGTGTGGCTTAATTTGACTCAACGCGGGAAACCTTACCGGGTCCGGACATACTGAGGATTGACAGGCGTTTCACATTCTCCACGGAGGCGGGCTTCGCGGCTTGACTTCCGTTTTGGAGTTTGTGATCAAATATGCTAGTCCTTTCATGATTGTGTGATAGGTGGTGCATGGCCGTTCTTAGTTCG
>Eukaryota;TSAR;Rhizaria;Foraminifera;Monothalamids
GTGGAGCATGTGGCTTAATTTGACTCAACGCGGGAAATCTTACCGGGTCCGGACACACTGAGGATTGACAGGCGTTTGAGGTCTTACACTTCGGTGTTTTTCCTCTATAAATATGCTAGTCCT
>Eukaryota;TSAR;Rhizaria;Foraminifera;Monothalamids
GTGGAGCATGTGGCTTAATTTGACTCAACGCGGGAAAACTTACCGGGTCCGGACACATTGAGGATTGACAGGTGCATGGCCGTTCTTAGTTCGTGGAGTGATCTGTCTGCTTAATTGCGTTTCAGATATAATAGTGTACACAAAAAGCAAGTCGCTCTTTTGCGATTCTTGTGGATGTGCGTAACACTTATGAAG
>Eukaryota;TSAR;Rhizaria;Foraminifera;Monothalamids
GTGGAGCATGTGGCTTAATTTGACTCAACGCGGGAAAACTTACCGGGTCCGAACACACTGAGGATTGACAGGAGACCAAAAAAAGCAAGTCCGCTTGCTATAATATATAAATATGCTAGTCCTTTCATGATTGTGTGATAGGTGGTGCATGGCCGTTCTTAGTTCGTGGAGTGATCTGTCTGCTTAATTGCGTTTCACT
>Eukaryota;TSAR;Rhizaria;Foraminifera;Monothalamids
GTGGAGCATGTGGCTTAATTTGACTCAACGCGGGGAAACTTACCGGGTCCGGACACACTGAGGATTGACAGGCGCCTAAATTGTGCGAGTCCTTTCATGATTGTGTGATAGGTGGTGCATGGCCGTTCTTAGTTCGTGGAGTGATCTGTCTGCTTAATTGCGCTTCAGATTATTTGGACATTCCTTTCAAG
>Eukaryota;TSAR;Rhizaria;Foraminifera;Monothalamids
GTGGAGCATGTGGCTTAATTTGACTCAACGCGGGAAACCTTACCGGGTCCGGACATACTGAGGATTGACAGGTGTTTACTGTTGGAGTGTGGTGCATGGCCGTTCTTAGTTCGTGGAGTGATCTGTCTGCTTAATTGCGTTTCAGATAATTGGAGGTTATGAGTAGTGTTGTTGTTGGCTGCAACCATCTGCATTGAAA
>Eukaryota;TSAR;Rhizaria;Foraminifera;Monothalamids
GTGGAGCGTGTGGCTTAATTTGACTCAACGCGGGAAACCTTACCGGGTCCGGACATACTGAGGATTGACAGGCGTTTCACATTCTCCACGGAGGCGGGCTTCGCGGCTTGACTTCCGTTTTGGAGTTTGTGATCAAATATGCTAGTCCTTTCATGATTGTGTGATAGGTGGT
>Eukaryota;TSAR;Rhizaria;Foraminifera;Monothalamids
CTGAGGATTGACAGGCGAACCTTATAGTAAATATGCTAGTCCTTTCATGATTGTGTGATAGGTGGTGCATGGCCGTTCTTAGTTCGTGGAGTGATCTGTCTGCTTAATTGCGTTTCAGATAATAGGATGTAAAAAGACATAGGTCGGGTTGTTATAAACAACTGTCAGACTGAGTCTGTCATCCTTGAAA
>Eukaryota;TSAR;Rhizaria;Foraminifera;Monothalamids
CTGAGGATTGACAGGCGAACCTTATAGTAAATATGCTAGTCCTTTCATGATTGTGTGATAGGTGGTGCATGGCCGTTCTTAGTTCGTGGAGTGATCTGTCTGCTTAATTGCGTTTCAGATAATTGGAGGTTATGAGTAGGTGCGCGCGTCGCGGTAAAACGCGTATGCGTCGTGCTGAGCTCGCCTCCTTGAAA
>Eukaryota;TSAR;Rhizaria;Foraminifera;Monothalamids
TATATATGATAGTAGCATTTCTTACAGTCATATGAAATATGCTAGTCCTTTCATGATTGTGTGATAGGTGGTGCATGGCCGTTCTTAGTTCGTGGAGTGATCTGTCTGCTTAATTGCGTTTCAGATATAAAGTGTCTTTACAGTGACGTGTTGCGTAGTCTTTCGGGACGCGTGCGCGCATGATTGACACTATGAAA
>Eukaryota;TSAR;Rhizaria;Foraminifera;Monothalamids
AGCTGAGATTACAGGCATGCACCACCAAGCCTGGCTAATTTTTGTATTTTTAGGGTAATGCATTAAATTAGTTAAGTTGCTGCAAACATGAAGGTCCTTTCATGATTGTGTGATAGGTGGTGC
>Eukaryota;TSAR;Rhizaria;Foraminifera;Monothalamids
TATATATGATAGTAGCATTTCTTACAGTCATATGAAATATGCTAGTCCTTTCATGATTGTGTGATAGGTGGTGCATGGCCGTTCTTAGTTCGTGGAGTGATCTGTCTGCTTAATTGCGTTTCACAGAGGACTTTCTTTATTCTGTCTGTTGCGCGGCACTCCGGTGTCTGTTGCACGGCAGAGGAAGTGTCCTGAAG
>Eukaryota;TSAR;Rhizaria;Foraminifera;Monothalamids;Monothalamids_X;Monothalamids_XX;Monothalamids_XXX;Monothalamids_XXX_sp.;
GTGGAGCATGTGGCTTAATTTGACTCAACGCGGGAAATCTTACCGGGTCCGGACATACTGAGGATTGACAGGCAATAGATGATTGTTTCGATGTAAAAGTCGAACTTTCATCGCTAAATATGCTAGTCCTTTCATGATTGTGTGATAGGTGGTGCATGGCCG
>Eukaryota;TSAR;Rhizaria;Foraminifera;Monothalamids;Monothalamids_X;Monothalamids_XX;Monothalamids_XXX;Monothalamids_XXX_sp.;
GTTCTTAGCTCGTGGAGTGATCTGTCTGCTTAATTGCGTTTCAGATATAAAGGATCCAATCGCGTATACTAGCACGCAAAGTAATTTGTGTTGTTCGGTTGAGCGTTGGCCCTATGAAAGCAA
>Eukaryota;TSAR;Rhizaria;Foraminifera;Monothalamids;Monothalamids_X;Monothalamids_XX;Monothalamids_XXX;Monothalamids_XXX_sp.;
GACACACTGAGGATTGACAGGTGATAATGTAAATATGCTAGTCCTTTCATGATTGTGTGATAGGTGGTGCATGGCCGTTCTTAGTTCGTGGAGTGATCTGTCTGCTTAATTGCGTTTCAGATATAAAGGGTCCAATCGCGTATACTAGCACGCAGGGCAACTTGTGTTGTTCGGTTGAGCGTTGGCCCTATGAAA
>Eukaryota;TSAR;Rhizaria;Foraminifera;Monothalamids;Monothalamids_X;Monothalamids_XX;Monothalamids_XXX;Monothalamids_XXX_sp.;
GTGGAGCATGTGGCTTAATTTGACTCAACGCGGGAAAACTTACCGGGTCCGGACACATTGAGGATTGACAGGTGCATGGCCGTTCTTAGTTCGTGGAGTGATCTGTCTGCTTAATTGCGTTTCAGATATAAAGGGTTCAATCACGTATACTAGCACGCGTATTCATTTACGTGTTGTTCGGTTGAGTGTTGGCCCTATGAAA
>Eukaryota;TSAR;Rhizaria;Foraminifera;Monothalamids;Monothalamids_X;Monothalamids_XX;Monothalamids_XXX;Monothalamids_XXX_sp.;
GTGGAGCATGTGGCTCAATTTGACTCAACGCGGGAAATCTTACCGGGTCCGGACATACTGAGGATTGACAGGCAATTGATGATTACTTTATTGTTTTCATCGCTAAATATGCTAGTCCTTTCATGATTGTGTGATAGGTGGTGCATGGCCGTTCTTAGTTCGTGGAGTGATCTGTCTGCTTAATTGCGTTTCAGAT
>Eukaryota;TSAR;Rhizaria;Foraminifera;Monothalamids;Monothalamids_X;Monothalamids_XX;Monothalamids_XXX;Monothalamids_XXX_sp.;
TATATATGATAGTAGCATTTCTTACAGTCATATGAAATATGCTAGTCCTTTCATGATTGTGTGATAGGTGGTGCATGGCCGTTCTTAGTTCGTGGAGTGATCTGTCTGCTTAATTGCGTTTCACTTAATAAGGTCATAAATACGCTGCTTTGTCTTGCTGTGTC
>Eukaryota;TSAR;Rhizaria;Foraminifera;Monothalamids;Monothalamids_X;Monothalamids_XX;Monothalamids_XXX;Monothalamids_XXX_sp.;
GTGGAGCATGTGGCTCAATTTGACTCAACGCGGGAAATCTTACCGGGTCCGGACATACTGAGGATTGACAGGCAATTGATGATTACTTTATTGTTTTCATCGCTAAATATGCTAGTCCTTTCATGATTGTGTGATAGGTGGTGCATGGCCGTTCTTAGTTCGTGGAGTGATCTGTCTGCTTAATTGCGTTTCACT
>Eukaryota;TSAR;Rhizaria;Foraminifera;Monothalamids;Monothalamids_X;Monothalamids_XX;Monothalamids_XXX;Monothalamids_XXX_sp.;
GTGGAGCATGTGGCTTAATTTGACTCAACGCGGGAAATCTTACCGGGTCCGGACATACTGAGGATTGACAGGCAATAGATGATTGTTTCGATGTAAAAGTCGAACTTTCATCGCTAAATATGCTAGTCCTTTCATGATTGTGTGATA
>Eukaryota;TSAR;Rhizaria;Foraminifera;Monothalamids;Monothalamids_X
GTGGAGCATGTGGCTTAATTTGACTCAACGCGGGAAAACTTACCGGGTCCGGACACACTGAGGATTGACAGGCGAACCTTATAGTAAATATGCTAGTCCTTTCATGATTGTGTGATAGGTGGTGCATGGCCGTTCTTAGTTCGTGGAGTGATCTGTCTGCTTAATTGCGTTTCAGAT
>Eukaryota;TSAR;Rhizaria;Foraminifera;Monothalamids;Monothalamids_X
GTGGAGCATGTGGCTTAATTTGACTCAACGCGGGAAAACTTACCGGGTCCGGACACACTGAGGATTGACAGGCGATTACCAAATATGCTAGTCCTTTCATGATTGTGTGATAGGTGGTGCATGGCCGTTCTTAGTTCGTGGAGTGATCTGTCTGCTTAATTGCGTTTCAGATATAACGGTGGACTCTCAAA
>Eukaryota;TSAR;Rhizaria;Foraminifera;Monothalamids;Monothalamids_X
GTGGAGCATGTGGCTTAATTTGACTCAACGCGGGAAAACTTACCGGGTCCGGACACATTGAGGATTGACAGGTGCATGGCCGTTCTTAGTTCGTGGAGTGATCTGTCTGCTTAATTGCGTTTCAGATATATGGAGGTTCTACAGAGTGTACGTTGAGTGTTTACTTG
>Eukaryota;TSAR;Rhizaria;Foraminifera;Monothalamids;Monothalamids_X
GTGGAGCATGTGGCTTAATTTGACTCAACGCGGGAAAACTTACCGGGTCCGGACACACTGAGGATTGACAGGTGACAGTATGCTACTTGTAGCGTACCTACAATATGCTAGTCCTTTCATGATTGTGTGATAGGTGGTGCATGGCCGTTCTTAGTTCGTGGAGTGATCTGTCTGCTTAATTGCGTTTCAGAT
>Eukaryota;TSAR;Rhizaria;Foraminifera;Monothalamids;Monothalamids_X
GTGGAGCATGTGGCTTAATTTGACTCAACGCGGGAAAACTTACCGGGTCCGGACACACTGAGGATTGACAGGTGATAATGTAAATATGCTAGTCCTTTCATGATTGTGTGATAGGTGGTGCATGGCCGTTCTTAGTTCGTGGAGTGATCTGTCTGCTTAATTGCGTTTCGCAATGGATGG
>Eukaryota;TSAR;Rhizaria;Foraminifera;Monothalamids;Monothalamids_XX
GTGGAGCATGTGGCTTAATTTGACTCAACGCGGGAAAACTTACCGGGTCCGGACACACTGAGGATTGACAGGCGACCAAAAGGAAATATGCTAGTCCTTTCATGATTGTGTGATAGGTGGTGCATGGCCGTTCTTAGTTCGTGGAGTGATCTGTCTGCTTAATTGCGCTTCAGATTATTTGGACATTCCTTTCAAG
>Eukaryota;TSAR;Rhizaria;Foraminifera;Monothalamids;Monothalamids_X;Monothalamids_XX
GTGGAGCATGTGGCTTAATTTGATTCAACGCGGGAAAACTTACCGGGTCCGGACACACTGAGGATTGACAGGATAACCAATAACCAAAAGTACTGGTCCTTTCATGATTGTGTGATAGGTGGTGCATGGCCGTTCTTAGTTCGTGGAGTGATCTGTCTGCTTAATTGCGTTTCAGATATAACGGTGGACTCTCAAA
>Eukaryota;TSAR;Rhizaria;Foraminifera;Monothalamids;Monothalamids_X;Monothalamids_XX
GTGGAGCATGTGGCTTAATTTGACTCAACGCGGGGAACCTTACCGGGTCCGGACATACTGAGGATTGACAGGCGAATAAATTATGCTAGTCCTTTCATGATTGTGTGATAGGTGGTGCATGGCCGTTCTTAGTTCGTGGAGTGATCTGTCTGCTTAATTGCGCTTCAGATTTAATGGTTTACTTTGAAA
>Eukaryota;TSAR;Rhizaria;Foraminifera;Monothalamids;Monothalamids_X;Monothalamids_XX
GTGGAGCATGTGGCTTAATTTGACTCAACGCGGGAAATCTTACCGGGTCCGGACACACTGAGGATTGACAGGCAATTGATGATTGTTTTTTTTCATCGTGAAAATATGCTAGTCCTTTCATGATTGTGTGATAGGTGGTGCATGGCCGTTCTTAGTTCGTGGAGTGATCTGTCTGCTTAATTGCGTTTCACT
>Eukaryota;TSAR;Rhizaria;Foraminifera;Monothalamids;Monothalamids_X;Monothalamids_XX
GTGGAGCATGTGGCGACTTACCGGGTCCGGACACACTGAGGATTGACAGGCGACTTAAATATGCTAGTCCTTTCATGATTGTGTGATAGGTGGTGCATGGCCGTTCTTAGTTCGTGGAGTGATCTGTCTGCTTAATTGCGTTTCAGAT
>Eukaryota;TSAR;Rhizaria;Foraminifera;Monothalamids;Monothalamids_X;Monothalamids_XX
GACACACTGAGGATTGACAGGTGATAATGTAAATATGCTAGTCCTTTCATGATTGTGTGATAGGTGGTGCATGGCCGTTCTTAGTTCGTGGAGTGATCTGTCTGCTTAATTGCGTTTCAGATATATAAAGGTAAGCTTACTATATGCGAGGTATACATTTACTCTTCGGAGTATTGTTACTAAGCAGGCTGCCTTTTGAAA
>Eukaryota;TSAR;Rhizaria;Foraminifera;Monothalamids;Monothalamids_X;Monothalamids_XX
GTGGAGCATGTGGCTTAATTTGACTCAACGCGGGAAATCTTACCGGGTCCGGACATACTGAGGATTGACAGGTGTTTGTGTTGTTTTTAAAACAGCACTATAAATATGCTAGTCCTTTCATGATTGTGTGATAGGTGGTGCATGGCCGTTCTTAGTTCGTGGAGTGATCTGTCTGCTTAATTGCGTTTCACT
>Eukaryota;TSAR;Rhizaria;Foraminifera;Monothalamids;Monothalamids_X;Monothalamids_XX
CGGACACACTGAGGATTGACAGGCAATTGATGATTGTTTTTTTTTTAAGAAACTTTCATCGTGAAATATGCTAGTCCTTTCATGATTGTGTGATAGGTGGTGCATGGCCGTTCTTAGTTCGTGGAGTGATCTGTCTGCTTAATTGCGTTTCACTTAAATTGGTCAAAAAAAAGCTGTATTGTCAACGATTGTTGTACT
>Eukaryota;TSAR;Rhizaria;Foraminifera;Monothalamids;Monothalamids_X;Monothalamids_
XXGTGGAGCATGTGGCTTAATTTGACTCAACGCGGGAAAACTTACCGGGTCCGGACACACTGAGGATTGACAGGTGATAATGTAAATATGCTAGTCCTTTCATGATTGTGTGATAGGTGGTGCATGGCCGTTCTTAGTTCGTGGAGTGATCTGTCTGCTTAATTGCGTTTCAGATATAATAGTGTACACAAAAA
>Eukaryota;TSAR;Rhizaria;Foraminifera;Monothalamids;Monothalamids_X;Monothalamids_XX
GTGGAGCATGTGGCTTAATTTGACTCAACGCGGGAAAACTTACCGGGTCCGGACACATTGAGGATTGACAGGTGCATGGCCGTTCTTAGTTCGTGGAGTGATCTGTCTGCTTAATTGCGTTTCAGATATAAAGTGTCTTTACAATGACGTGTTGCGTAGTCTTTCGGGACGCGTGCGCGCATGATTGACACTATGAAA
Eukaryota;TSAR;Rhizaria;Foraminifera;Monothalamids;Monothalamids_X;Monothalamids_XX
GTGGAGCATGTGGCTTAATTTGACTCAACGCGGGAAAACTTACCGGGTCCGGACACATTGAGGATTGACAGGTGCATGGCCGTTCTTAGTTCGTGGAGTGATCTGTCTGCTTAATTGCGTTTCAGATATAACGGTGGACTCTCAAAGCAAAGTCGACGCAAGTCGATGTTTGTGGATGTAGTCACACCTATGAAG
>Eukaryota;TSAR;Rhizaria;Foraminifera;Monothalamids;Monothalamids_X;Monothalamids_XX;Armorella;Armorella_sphaerica;
GTGGAGCATGTGGCTTAATTTGACTTAACGCGTGAAATCTTACCGGGTCCGGACGCACTGAGGATTGACAGGAGTTTAACTCTTATATTTTTAATATTAAAATTATCAAATATGCTAGTCCTTTCATGATTGTGTGATAGGTGGTGCATGGACGGTTTTAGTTTGGGCCTAGAT
>Eukaryota;TSAR;Rhizaria;Foraminifera;Monothalamids;Monothalamids_X;Monothalamids_XX;Hemisphaerammina;Hemisphaerammina_sp.;
GTGGAGCATGTGGCTTAATTTGACTCAACGCGGGAAATCTTACCGGGTCCGGACACACTGAGGATTGACAGGTGTTTCGTAAAGTTTGTTTTATTTTTATTTTTTTAATTCTTTAGGGGATTAGATTATATAAAGGTTTAACATTCATTTACATTTCAAATATGCTAATCTCGAAG
>Eukaryota;TSAR;Rhizaria;Foraminifera;Monothalamids;Monothalamids_X;Monothalamids_XX;Ovammina;Ovammina_opaca;
GTGGAGCATGTGGCTTAATTTGACTCAACGCGGGAAAACTTACCGGGTCCGGACACATTGAGGATTGACAGGTGCATGGCCGTTCTTAGTTCGTGGAGTGATCTGTCTGCTTAATTGCGTTTCAGATAATATGGGGTTTAAAGGTATTTACGACGTAAGGCACTTCGGTGTACTTACTTAGTAGCCTGCCCCTTTGAAA
>Eukaryota;TSAR;Rhizaria;Foraminifera;Monothalamids;Monothalamids_X;Monothalamids_XX;Ovammina;Ovammina_opaca;
CTGAGGATTGACAGGCGAACCTTATAGTAAATATGCTAGTCCTTTCATGATTGTGTGATAGGTGGTGCATGGCCGTTCTTAGTTCGTGGAGTGATCTGTCTGCTTAATTGCGTTTCAGATAATATGGGGTTTAAAGGTATTTACGACGTAAGGTACTTCGGTATACTTACTTAGTAGCCTGCCCCTTTGAAA
>Eukaryota;TSAR;Rhizaria;Foraminifera;Monothalamids;Monothalamids_X;Monothalamids_XX;Saccaminidae;Saccaminidae_sp.;
GTGGAGCATGTGGCTTAATTTGACTCAACGCGGGAAAACTTACCGGGTCCGGACACACTGAGGATTGACAGGCGATATAAATTATGCTAGTCCTTTCATGATTGTGTGATAGGTGGTGCATGGCCGTTCTTAGTTCGTGGAGTGATCTGTCTGCTTAATTGCGTTTCAGATATAACGGTGGACTCTCAAA
>Eukaryota;TSAR;Rhizaria;Foraminifera;Monothalamids;Monothalamids_X;Monothalamids_XX;Saccaminidae;Saccaminidae_sp.;
GTGGAGCATGTGGCTTAATTTGACTCAACGCGGGAAAACTTACCGGGTCCGGACACATTGAGGATTGACAGGTGCATGGCCGTTCTTAGTTCGTGGAGTGATCTGTCTGCTTAATTGCGTTTCAGATAATTGGGAGTTGCAACAGGTCATTGTGTCCGGGTAAAACTGTGACAACTTTGATTGTGTTCGCTCCCTTGAAA
>Eukaryota;TSAR;Rhizaria;Foraminifera;Monothalamids;Monothalamids_X;Monothalamids_XX;Saccaminidae;Saccaminidae_sp.;
GTGGAGCATGTGGCTTAATTTGACTCAACGCGGGAAAACTTACCGGGTCCGGACACACTGAGGATTGACAGGCGATATAAATTATGCTAGTCCTTTCATGATTGTGTGATAGGTGGTGCATGGCCGTTCTTAGTTCGTGGAGTGATTTGTCTGCTTAATTGCGTTTCACTAATTAAAGGTTACCATT
>Eukaryota;TSAR;Rhizaria;Foraminifera;Monothalamids;Monothalamids_X;Saccamminidae;Saccamminidae_X;Saccamminidae_X_sp
GTGGAGCATGTGGCTTAATTTGACTCAACGCGGGAAAACTTACCGGGTCCGGACACACTGAGGATTGACAGGCGACCATTTTGTAAATATGCTAGTCCTTTCATGATTGTGTGATAGGTGGTGCATGGCCGTTCTTAGTTCGTGGAGTGATCTGTCTGCTTAATTGCGTTTCACT
>Eukaryota;TSAR;Rhizaria;Foraminifera;Monothalamids;Monothalamids_X;Monothalamids_XX;Vellaria;Vellaria_pellucidus;
GATCTGTCTGCTTAATTGCGTTTCACAAAGGGCTTTCTAACTTCCATCTGTTGCGCGGCACCTCCGGGTGTCTGTCGCACGGTGGAGAAAAAGCTCTGAAGGCAACGAACGTGACCGAGATCG
>Eukaryota;TSAR;Rhizaria;Foraminifera;Monothalamids;Monothalamids_X;Monothalamids_XX;Vellaria;Vellaria_pellucidus;
GTGGAGCATGTGGCTTAATTTGACTCAACGCGGGAAAACTTACCGGGTCCGGACACATTGAGGATTGACAGGTGCATGGCCGTTCTTAGTTCGTGGAGTGATCTGTCTGCTTAATTGCGTTTCACAAAGGGCTTTCTAACTTCCGTCTGTTGCGCGGTACTTTCGGGTATCTGTCGCACGGCGGAGAAAAAGCTCTGAAG
>Eukaryota;TSAR;Rhizaria;Foraminifera;Monothalamids;Monothalamids_X;Monothalamids_XX;Vellaria;Vellaria_pellucidus
GTGGAGCATGTGGCTTAATTTGACTCAACGCGGGAAATCTTACCGGGTCCGGACACACTGAGGATTGACAGGCGATTGTGGTTTCTCCCTCGTTGGAGTTTCCACTATAAATATGCTAGTCCTTTCATGATTGTGTGATAGGTGGTGCATGGCCGTTCTTAGTTCGTGGAGTGATCTGTCTGCTTAATTGCGTTTCACT
>Eukaryota;TSAR;Rhizaria;Foraminifera;Monothalamids;Monothalamids_X;Monothalamids_XX;Vellaria;Vellaria_sp.
GTGGAGCATGTGGCTTAATTTGACTCAACGCGGGAAATCTTACCGGGTCCGGACACACTGAGGATTGACAGGTGTTTGTGGTTTGTCCCTCGTTGGACTTTCCACTATAAATATGCTAGTCCTTTCATGATTGTGTGATAGGTGGTGCATGGCCGTTCTTAGTTCGTGGAGTGATCTGTCTGCTTAATTGCGTTTCAGAT
>Eukaryota;TSAR;Rhizaria;Foraminifera;Monothalamids;Monothalamids_X;Monothalamids_XX;Vellaria;Vellaria_sp.
TATATATGATAGTAGCATTTCTTACAGTCATATGAAATATGCTAGTCCTTTCATGATTGTGTGATAGGTGGTGCATGGCCGTTCTTAGTTCGTGGAGTGATCTGTCTGCTTAATTGCGTTTCACAAAGGACTCTCTAACTTCTGTCTTTTGCGCGGCACTCCGGTGTCTGTTGCATGGCAGAGAAGACGTCCTGAAG
